# Supplementary material for: Significant modulation of the hepatic proteome induced by exposure to low temperature in Xenopus laevis
Source: Biol Open. 2013 Aug 23;2(10):1057–69. doi: 10.1242/bio.20136106 (PMC3798189; doi:10.1242/bio.20136106)
Supplement: Supplementary Material [file supp_bio.20136106_Table_S5.xlsx]

## Sheet: Ratio of CE1 to CNT1
Supplementary material Table S5. Information of peptides used for calculating protein ratios. The sequences, retention times, m/z, and peak area of peptides for calculating protein ratios are shown. Identified peptides were aligned by m/z and retention time and peptide ratios (cold exposure/control) were calculated from peak areas. The results of peptide ratio calculation in all combination of th…
Protein accession number	Peptide sequence	Retention time (min)		m/z		Peak area		Peptide area ratio
		CE1	CNT1	CE1	CNT1	CE1	CNT1
gi|10197483	ALQASALSAWLGK	114.159	114.847	658.347	658.331	25638.4	39572.8	0.648
gi|10197483	ALQASALSAWLGK	114.511	114.847	658.336	658.331	25475.9	39572.8	0.644
gi|10197483	ALQASALSAWLGK	114.159	114.977	658.347	658.332	25638.4	42728.9	0.6
gi|10197483	ALQASALSAWLGK	114.511	114.977	658.336	658.332	25475.9	42728.9	0.596
gi|10197483	DLGIVVGIK	93.014	93.612	457.258	457.26	9498.27	15147.4	0.627
gi|10197483	DLGIVVGIK	93.014	93.483	457.258	457.258	9498.27	15551.3	0.611
gi|10197483	DLLFTADPSLNK	99.233	99.512	667.316	667.303	19176	16512.3	1.161
gi|10197483	DLLFTADPSLNK	99.233	99.829	667.316	667.31	19176	16572.5	1.157
gi|10197483	GILAADESVGTMGSR	78.24	78.747	732.319	732.316	5969.22	4977.88	1.199
gi|10197483	GILAADESVGTMGSR	78.24	78.524	732.319	732.318	5969.22	5021.08	1.189
gi|10197483	GTAPLAGTDGETTTQGLDGLAER	87.348	87.912	744.33	744.314	7339.65	8674.1	0.846
gi|10197483	GTAPLAGTDGETTTQGLDGLAER	87.513	87.912	744.334	744.314	7324.16	8674.1	0.844
gi|10197483	INVENVEENRR	52.084	52.172	457.871	457.868	20886.6	21210.2	0.985
gi|10197483	ISDSAPSSLSIR	68.266	68.611	616.792	616.783	24650.7	22621.7	1.09
gi|10197483	VSFSYGR	59.625	60.195	408.182	408.174	20918.9	25951.4	0.806
gi|10197483	VSFSYGR	59.849	60.195	408.18	408.174	20914.6	25951.4	0.806
gi|10197483	VSFSYGR	59.625	59.972	408.182	408.176	20918.9	28420.3	0.736
gi|10197483	VSFSYGR	59.849	59.972	408.18	408.176	20914.6	28420.3	0.736
gi|1065161	AVCVLAGSGDVK	61.144	61.489	588.271	588.267	9107	9699.07	0.939
gi|1065161	AVCVLAGSGDVK	61.144	61.619	588.271	588.269	9107	10223.6	0.891
gi|1065161	HVGDLGNVTAEGGVAQFK	81.61	82.469	600.274	600.266	9280.39	13681.3	0.678
gi|1065161	HVGDLGNVTAEGGVAQFK	81.775	82.469	600.271	600.266	9213.51	13681.3	0.673
gi|1065161	ITDSLISLK	84.202	85.191	495.265	495.257	20920.7	22680	0.922
gi|1065161	ITDSLISLK	83.884	85.191	495.266	495.257	19732.9	22680	0.87
gi|1065161	ITDSLISLK	84.202	84.932	495.265	495.26	20920.7	24089.4	0.868
gi|1065161	ITDSLISLK	83.884	84.932	495.266	495.26	19732.9	24089.4	0.819
gi|112688	DSTLIMQLLR	127.642	128.451	595.304	595.303	7100.76	5655.16	1.256
gi|112688	DSTLIMQLLR	127.642	128.064	595.304	595.298	7100.76	5672.73	1.252
gi|112688	FLVPNATPPESK	75.426	75.674	650.316	650.307	8104.6	8245.41	0.983
gi|112688	NLLSVAYK	79.665	80.043	454.238	454.232	14013	19116.4	0.733
gi|112688	NLLSVAYK	79.665	80.266	454.238	454.232	14013	20458.2	0.685
gi|112688	VFYLK	67.524	68.128	335.18	335.175	7883.84	8172.73	0.965
gi|112688	VFYLK	67.69	68.128	335.179	335.175	7577.68	8172.73	0.927
gi|118136396	DAQLFIQK	68.985	69.388	481.741	481.733	18124.8	28714.4	0.631
gi|118136396	DAQLFIQK	68.985	69.517	481.741	481.729	18124.8	28824.5	0.629
gi|118136396	FNPFDLTK	101.694	102.03	491.226	491.218	52979.4	52055.5	1.018
gi|118136396	FNPFDLTK	101.694	102.289	491.226	491.217	52979.4	55383.9	0.957
gi|118136396	FQVSADVAR	62.698	63.172	496.731	496.722	36581.1	37511.8	0.975
gi|118136396	FSTVAGEAGSSDTVRDPR	58.849	59.065	617.937	617.926	14544.6	14013.9	1.038
gi|118136396	GAGAFGYFEVTHDITK	100.787	101.124	571.585	571.574	24191.6	21261	1.138
gi|118136396	GAGAFGYFEVTHDITK	100.823	101.195	856.879	856.861	6948.66	4621.17	1.504
gi|118136396	GPLLVQDVVFTDEMAHFDR	129.38	129.709	730.329	730.308	3665.46	4246.41	0.863
gi|118136396	GPLLVQDVVFTDEMAHFDR	129.638	129.709	730.326	730.308	3598.77	4246.41	0.847
gi|118136396	GSQKPDVLTTGGGNPISDK	63.381	63.69	624.287	624.277	14286.4	12865	1.11
gi|118136396	GSQKPDVLTTGGGNPISDK	63.287	63.69	624.288	624.277	13033.8	12865	1.013
gi|118136396	IQALLDK	57.26	57.865	400.722	400.714	20585.7	16426.9	1.253
gi|118136396	IQALLDK	57.26	57.477	400.722	400.714	20585.7	17419.4	1.182
gi|118136396	IWPHGDYPLIPVGK	101.046	102.584	531.263	531.253	24186.4	34520.4	0.701
gi|118136396	IWPHGDYPLIPVGK	101.435	102.584	531.265	531.253	22972.1	34520.4	0.665
gi|118136396	IWPHGDYPLIPVGK	101.989	102.584	531.257	531.253	22523.7	34520.4	0.652
gi|118136396	IWPHGDYPLIPVGK	101.046	101.901	531.263	531.251	24186.4	39731.6	0.609
gi|118136396	IWPHGDYPLIPVGK	101.046	101.289	531.263	531.254	24186.4	40306.8	0.6
gi|118136396	IWPHGDYPLIPVGK	101.046	101.03	531.263	531.253	24186.4	40852.2	0.592
gi|118136396	IWPHGDYPLIPVGK	101.046	101.512	531.263	531.255	24186.4	40897	0.591
gi|118136396	IWPHGDYPLIPVGK	101.435	101.901	531.265	531.251	22972.1	39731.6	0.578
gi|118136396	IWPHGDYPLIPVGK	101.435	101.289	531.265	531.254	22972.1	40306.8	0.57
gi|118136396	IWPHGDYPLIPVGK	101.989	101.901	531.257	531.251	22523.7	39731.6	0.567
gi|118136396	IWPHGDYPLIPVGK	101.435	101.512	531.265	531.255	22972.1	40897	0.562
gi|118136396	IWPHGDYPLIPVGK	101.435	101.03	531.265	531.253	22972.1	40852.2	0.562
gi|118136396	IWPHGDYPLIPVGK	101.989	101.289	531.257	531.254	22523.7	40306.8	0.559
gi|118136396	IWPHGDYPLIPVGK	101.989	101.512	531.257	531.255	22523.7	40897	0.551
gi|118136396	IWPHGDYPLIPVGK	101.989	101.03	531.257	531.253	22523.7	40852.2	0.551
gi|118136396	LFSYPDTHR	61.273	61.913	379.164	379.159	19857.2	17029.4	1.166
gi|118136396	LFSYPDTHR	61.273	61.748	379.164	379.161	19857.2	17066.4	1.164
gi|118136396	LFSYPDTHR	61.532	61.913	379.165	379.159	18451.7	17029.4	1.084
gi|118136396	LFSYPDTHR	61.532	61.748	379.165	379.161	18451.7	17066.4	1.081
gi|118136396	LNLLTVGPR	88.738	89.597	491.777	491.767	38395.4	36289.1	1.058
gi|118136396	LNLLTVGPR	88.738	89.208	491.777	491.772	38395.4	37055.8	1.036
gi|118136396	LNLLTVGPR	88.349	89.597	491.777	491.767	37085.3	36289.1	1.022
gi|118136396	LNLLTVGPR	88.349	89.208	491.777	491.772	37085.3	37055.8	1.001
gi|118136396	LNLLTVGPR	88.291	89.597	491.89	491.767	8885.38	36289.1	0.245
gi|118136396	LNLLTVGPR	88.291	89.208	491.89	491.772	8885.38	37055.8	0.24
gi|118136396	YNSSDEDNVSQVR	47.43	47.39	756.784	756.776	13815.6	14316.8	0.965
gi|118136396	YNSSDEDNVSQVR	47.172	47.39	756.785	756.776	12677.6	14316.8	0.886
gi|118136396	YNSSDEDNVSQVR	47.43	47.649	756.784	756.773	13815.6	16426.4	0.841
gi|118136396	YNSSDEDNVSQVR	47.172	47.649	756.785	756.773	12677.6	16426.4	0.772
gi|118384	IIAEPGR	75.908	75.862	378.207	378.2	87221.4	81847.7	1.066
gi|118384	IIAEPGR	75.202	75.862	378.207	378.2	86503.5	81847.7	1.057
gi|118384	IIAEPGR	76.297	75.862	378.208	378.2	86264.9	81847.7	1.054
gi|118384	IIAEPGR	75.908	76.51	378.207	378.201	87221.4	84391	1.034
gi|118384	IIAEPGR	75.202	76.51	378.207	378.201	86503.5	84391	1.025
gi|118384	IIAEPGR	75.908	76.121	378.207	378.201	87221.4	85301.3	1.023
gi|118384	IIAEPGR	76.297	76.51	378.208	378.201	86264.9	84391	1.022
gi|118384	IIAEPGR	75.52	75.862	378.206	378.2	83137.8	81847.7	1.016
gi|118384	IIAEPGR	75.202	76.121	378.207	378.201	86503.5	85301.3	1.014
gi|118384	IIAEPGR	76.297	76.121	378.208	378.201	86264.9	85301.3	1.011
gi|118384	IIAEPGR	75.52	76.51	378.206	378.201	83137.8	84391	0.985
gi|118384	IIAEPGR	75.52	76.121	378.206	378.201	83137.8	85301.3	0.975
gi|122285	AIMPAIAAHGDK	60.402	60.454	398.855	398.849	53419.2	31541.1	1.694
gi|122285	AIMPAIAAHGDK	60.402	60.713	398.855	398.852	53419.2	31671.4	1.687
gi|122285	AIMPAIAAHGDK	60.014	60.454	398.856	398.849	51884.5	31541.1	1.645
gi|122285	AIMPAIAAHGDK	60.014	60.713	398.856	398.852	51884.5	31671.4	1.638
gi|122285	AIMPAIAAHGDK	60.661	60.913	597.782	597.772	16993.2	11293.8	1.505
gi|122285	AIMPAIAAHGDK	60.308	60.913	597.78	597.772	16215.2	11293.8	1.436
gi|122285	FGGEALYR	63.993	65.962	456.704	456.701	1.40641e+06	3747.35	375.309
gi|122285	FGGEALYR	64.381	65.962	456.703	456.701	1.37646e+06	3747.35	367.316
gi|122285	FGGEALYR	63.993	64.467	456.704	456.697	1.40641e+06	517561	2.717
gi|122285	FGGEALYR	63.734	64.467	456.705	456.697	1.39043e+06	517561	2.687
gi|122285	FGGEALYR	64.381	64.467	456.703	456.697	1.37646e+06	517561	2.66
gi|122285	FGGEALYR	63.993	64.726	456.704	456.697	1.40641e+06	530115	2.653
gi|122285	FGGEALYR	63.734	64.726	456.705	456.697	1.39043e+06	530115	2.623
gi|122285	FGGEALYR	64.381	64.726	456.703	456.697	1.37646e+06	530115	2.597
gi|122285	FGGEALYR	63.993	65.114	456.704	456.697	1.40641e+06	559527	2.514
gi|122285	FGGEALYR	63.734	65.114	456.705	456.697	1.39043e+06	559527	2.485
gi|122285	FGGEALYR	64.381	65.114	456.703	456.697	1.37646e+06	559527	2.46
gi|122285	FGGEALYR	65.582	65.962	456.702	456.701	6847.19	3747.35	1.827
gi|122285	FGGEALYR	66.395	65.962	456.705	456.701	5629.47	3747.35	1.502
gi|122285	FGGEALYR	65.582	64.467	456.702	456.697	6847.19	517561	0.013
gi|122285	FGGEALYR	65.582	64.726	456.702	456.697	6847.19	530115	0.013
gi|122285	FGGEALYR	65.582	65.114	456.702	456.697	6847.19	559527	0.012
gi|122285	FGGEALYR	66.395	64.467	456.705	456.697	5629.47	517561	0.011
gi|122285	FGGEALYR	66.395	64.726	456.705	456.697	5629.47	530115	0.011
gi|122285	FGGEALYR	66.395	65.114	456.705	456.697	5629.47	559527	0.01
gi|122285	FLATVSTVLTSK	95.864	95.626	633.835	633.821	1.41203e+06	742015	1.903
gi|122285	FLATVSTVLTSK	95.864	96.332	633.835	633.823	1.41203e+06	751467	1.879
gi|122285	FLATVSTVLTSK	95.087	95.626	633.835	633.821	1.38479e+06	742015	1.866
gi|122285	FLATVSTVLTSK	95.476	95.626	633.837	633.821	1.37634e+06	742015	1.855
gi|122285	FLATVSTVLTSK	95.087	96.332	633.835	633.823	1.38479e+06	751467	1.843
gi|122285	FLATVSTVLTSK	95.864	95.944	633.835	633.824	1.41203e+06	766307	1.843
gi|122285	FLATVSTVLTSK	94.828	95.626	633.834	633.821	1.36387e+06	742015	1.838
gi|122285	FLATVSTVLTSK	95.476	96.332	633.837	633.823	1.37634e+06	751467	1.832
gi|122285	FLATVSTVLTSK	94.828	96.332	633.834	633.823	1.36387e+06	751467	1.815
gi|122285	FLATVSTVLTSK	95.087	95.944	633.835	633.824	1.38479e+06	766307	1.807
gi|122285	FLATVSTVLTSK	95.476	95.944	633.837	633.824	1.37634e+06	766307	1.796
gi|122285	FLATVSTVLTSK	94.828	95.944	633.834	633.824	1.36387e+06	766307	1.78
gi|122285	LSDLHAYDLR	69.043	69.776	401.52	401.509	1.41558e+06	558426	2.535
gi|122285	LSDLHAYDLR	69.043	70.423	401.52	401.511	1.41558e+06	561495	2.521
gi|122285	LSDLHAYDLR	69.691	69.776	401.516	401.509	1.38311e+06	558426	2.477
gi|122285	LSDLHAYDLR	69.043	70.035	401.52	401.513	1.41558e+06	573936	2.466
gi|122285	LSDLHAYDLR	69.691	70.423	401.516	401.511	1.38311e+06	561495	2.463
gi|122285	LSDLHAYDLR	69.302	69.776	401.515	401.509	1.34558e+06	558426	2.41
gi|122285	LSDLHAYDLR	69.691	70.035	401.516	401.513	1.38311e+06	573936	2.41
gi|122285	LSDLHAYDLR	69.302	70.423	401.515	401.511	1.34558e+06	561495	2.396
gi|122285	LSDLHAYDLR	69.302	70.035	401.515	401.513	1.34558e+06	573936	2.344
gi|122285	LSDLHAYDLR	69.338	69.941	601.775	601.769	254946	81919.1	3.112
gi|122285	LSDLHAYDLR	69.079	69.941	601.779	601.769	253984	81919.1	3.1
gi|122285	LSDLHAYDLR	69.338	70.294	601.775	601.77	254946	89875.6	2.837
gi|122285	LSDLHAYDLR	69.079	70.294	601.779	601.77	253984	89875.6	2.826
gi|122285	LSDLHAYDLR	69.338	70.588	601.775	601.768	254946	93257.1	2.734
gi|122285	LSDLHAYDLR	69.079	70.588	601.779	601.768	253984	93257.1	2.723
gi|122285	MFIVNPK	75.39	75.214	424.712	424.706	119093	55867	2.132
gi|122285	MFIVNPK	75.39	76.027	424.712	424.709	119093	56101.1	2.123
gi|122285	MFIVNPK	74.872	75.214	424.709	424.706	118192	55867	2.116
gi|122285	MFIVNPK	74.872	76.027	424.709	424.709	118192	56101.1	2.107
gi|122285	MFIVNPK	69.82	70.553	424.71	424.704	321900	154007	2.09
gi|122285	MFIVNPK	75.39	75.603	424.712	424.703	119093	57374.9	2.076
gi|122285	MFIVNPK	74.872	75.603	424.709	424.703	118192	57374.9	2.06
gi|122285	MFIVNPK	74.613	75.214	424.712	424.706	114274	55867	2.045
gi|122285	MFIVNPK	69.82	70.106	424.71	424.707	321900	158053	2.037
gi|122285	MFIVNPK	74.613	76.027	424.712	424.709	114274	56101.1	2.037
gi|122285	MFIVNPK	70.209	70.553	424.711	424.704	312625	154007	2.03
gi|122285	MFIVNPK	74.613	75.603	424.712	424.703	114274	57374.9	1.992
gi|122285	MFIVNPK	70.209	70.106	424.711	424.707	312625	158053	1.978
gi|122285	MFIVNPK	69.467	70.553	424.713	424.704	301832	154007	1.96
gi|122285	MFIVNPK	69.467	70.106	424.713	424.707	301832	158053	1.91
gi|122285	MFIVNPK	69.82	70.883	424.71	424.705	321900	170540	1.888
gi|122285	MFIVNPK	70.209	70.883	424.711	424.705	312625	170540	1.833
gi|122285	MFIVNPK	69.467	70.883	424.713	424.705	301832	170540	1.77
gi|122285	MFIVNPK	62.216	62.467	432.709	432.704	47616.6	36121.4	1.318
gi|122285	MFIVNPK	61.791	62.467	432.706	432.704	45918.2	36121.4	1.271
gi|122285	MFIVNPK	58.425	58.771	432.709	432.702	45517	40899.2	1.113
gi|122285	MFIVNPK	58.425	58.548	432.709	432.705	45517	41719.5	1.091
gi|122285	MFIVNPK	58.813	58.771	432.707	432.702	41999.3	40899.2	1.027
gi|122285	MFIVNPK	58.108	58.771	432.709	432.702	41445.5	40899.2	1.013
gi|122285	MFIVNPK	58.813	58.548	432.707	432.705	41999.3	41719.5	1.007
gi|122285	MFIVNPK	58.108	58.548	432.709	432.705	41445.5	41719.5	0.993
gi|122285	TYFPSFDFHHNSK	85.793	86.393	542.885	542.878	219164	91158	2.404
gi|122285	TYFPSFDFHHNSK	85.109	86.393	542.886	542.878	215123	91158	2.36
gi|122285	TYFPSFDFHHNSK	85.793	86.782	542.885	542.88	219164	92958.9	2.358
gi|122285	TYFPSFDFHHNSK	85.793	87.171	542.885	542.88	219164	93829.9	2.336
gi|122285	TYFPSFDFHHNSK	85.404	86.393	542.884	542.878	212442	91158	2.33
gi|122285	TYFPSFDFHHNSK	85.109	86.782	542.886	542.88	215123	92958.9	2.314
gi|122285	TYFPSFDFHHNSK	85.404	86.782	542.884	542.88	212442	92958.9	2.285
gi|122285	TYFPSFDFHHNSK	85.404	87.171	542.884	542.88	212442	93829.9	2.264
gi|122285	VDPGNFPLLAHNILVVVAMNFPK	168.011	168.039	841.093	841.079	11771.7	12487.8	0.943
gi|122285	VVDALNEASNHLDNIAGSMSK	86.924	87.524	734.319	734.305	16098.1	5620.22	2.864
gi|122285	VVDALNEASNHLDNIAGSMSK	86.794	87.524	734.316	734.305	15961.1	5620.22	2.84
gi|122285	VVDALNEASNHLDNIAGSMSK	100.917	101.383	728.983	728.979	47613.5	19115.2	2.491
gi|122285	VVDALNEASNHLDNIAGSMSK	100.658	101.383	728.983	728.979	46999.4	19115.2	2.459
gi|122285	VVDALNEASNHLDNIAGSMSK	100.917	101.16	728.983	728.976	47613.5	19408	2.453
gi|122285	VVDALNEASNHLDNIAGSMSK	100.658	101.16	728.983	728.976	46999.4	19408	2.422
gi|147898618	IIGSGTNLDSAR	56.907	57.253	602.282	602.272	4523.1	4660.33	0.971
gi|147898618	QVVDSAYEVIK	77.592	77.805	625.796	625.793	17914.3	15301	1.171
gi|147898737	LDNLVAIFDVNR	122.535	122.871	694.846	694.836	4103.35	4892.3	0.839
gi|147898737	LDNLVAIFDVNR	122.312	122.871	694.835	694.836	4036.18	4892.3	0.825
gi|147898737	LDNLVAIFDVNR	122.535	123.13	694.846	694.837	4103.35	5256.89	0.781
gi|147898737	LDNLVAIFDVNR	122.312	123.13	694.835	694.837	4036.18	5256.89	0.768
gi|147898737	TVAFASAFATFFSR	146.433	146.71	761.849	761.838	2862.24	4748.1	0.603
gi|147898737	VIDPFTIKPLDK	100.175	100.677	462.581	462.572	4333.56	4581.59	0.946
gi|147898869	ILGISLITNK	104.803	105.527	536.311	536.307	39526.4	17583.1	2.248
gi|147898869	ILGISLITNK	104.803	105.398	536.311	536.302	39526.4	17778.7	2.223
gi|147898869	LGADAVGMSTVHEVVVAR	89.256	89.985	604.291	604.279	3941.81	3653.17	1.079
gi|147898869	QTSDWLLSK	82.293	83.023	539.251	539.25	6799.43	6490.91	1.048
gi|147899037	IFGVTTLDIVR	113.994	114.459	617.332	617.322	7805.53	6123.52	1.275
gi|147899037	VTVLGASGGIGQPLSLLLK	137.261	137.776	912.008	911.992	1771.25	1205.22	1.47
gi|147899037	VTVLGASGGIGQPLSLLLK	137.542	137.776	912.009	911.992	1760.98	1205.22	1.461
gi|147899575	AIPAIASWIK	112.958	113.423	535.294	535.288	43143.9	71648	0.602
gi|147899575	AIPAIASWIK	112.958	113.811	535.294	535.29	43143.9	72494.3	0.595
gi|147899575	AIPAIASWIK	112.958	113.164	535.294	535.289	43143.9	72750.4	0.593
gi|147899575	AIPAIASWIK	113.347	113.423	535.29	535.288	41619.5	71648	0.581
gi|147899575	AIPAIASWIK	113.347	113.811	535.29	535.29	41619.5	72494.3	0.574
gi|147899575	AIPAIASWIK	113.347	113.164	535.29	535.289	41619.5	72750.4	0.572
gi|147899575	LIYFNLEGR	101.953	102.16	562.774	562.769	120072	129305	0.929
gi|147899575	LIYFNLEGR	101.565	102.16	562.777	562.769	119280	129305	0.922
gi|147899575	LIYFNLEGR	101.953	102.548	562.774	562.767	120072	134674	0.892
gi|147899575	LIYFNLEGR	101.565	102.548	562.777	562.767	119280	134674	0.886
gi|147899575	LLALQER	62.827	62.784	421.73	421.725	128231	121928	1.052
gi|147899575	LLALQER	62.827	63.043	421.73	421.724	128231	123818	1.036
gi|147899575	LLALQER	62.568	62.784	421.728	421.725	121653	121928	0.998
gi|147899575	LLALQER	62.568	63.043	421.728	421.724	121653	123818	0.983
gi|147899575	SGIQLLAYLEK	120.982	121.19	617.82	617.82	111539	82961.6	1.344
gi|147899575	SGIQLLAYLEK	120.982	121.449	617.82	617.815	111539	84454.3	1.321
gi|147899575	SGIQLLAYLEK	121.371	121.19	617.826	617.82	107438	82961.6	1.295
gi|147899575	SGIQLLAYLEK	121.371	121.449	617.826	617.815	107438	84454.3	1.272
gi|147899575	SGIQLLAYLEK	120.594	121.19	617.823	617.82	103764	82961.6	1.251
gi|147899575	SGIQLLAYLEK	120.982	121.837	617.82	617.814	111539	89989	1.239
gi|147899575	SGIQLLAYLEK	120.594	121.449	617.823	617.815	103764	84454.3	1.229
gi|147899575	SGIQLLAYLEK	121.371	121.837	617.826	617.814	107438	89989	1.194
gi|147899575	SGIQLLAYLEK	120.594	121.837	617.823	617.814	103764	89989	1.153
gi|147899575	VDAIIDTIDDFFSK	153.157	153.531	799.861	799.849	19022.5	26149.8	0.727
gi|147899575	VDAIIDTIDDFFSK	153.157	153.143	799.861	799.854	19022.5	26183.1	0.727
gi|147899575	VDAIIDTIDDFFSK	152.899	153.531	799.864	799.849	18522.3	26149.8	0.708
gi|147899575	VDAIIDTIDDFFSK	152.899	153.143	799.864	799.854	18522.3	26183.1	0.707
gi|147899575	YLFSYSNIEFEDR	112.311	112.906	841.848	841.837	28682.3	25331.3	1.132
gi|147899575	YLFSYSNIEFEDR	112.311	112.647	841.848	841.838	28682.3	25996.9	1.103
gi|147899575	YLFSYSNIEFEDR	112.052	112.906	841.848	841.837	27379.2	25331.3	1.081
gi|147899575	YLFSYSNIEFEDR	112.052	112.647	841.848	841.838	27379.2	25996.9	1.053
gi|147900590	EQGFDVIAYLANIGQNEDFEEAR	150.054	150.297	876.703	876.687	6128.51	6907.93	0.887
gi|147900590	EQGFDVIAYLANIGQNEDFEEAR	149.925	150.297	876.697	876.687	6063.13	6907.93	0.878
gi|147900590	EQGFDVIAYLANIGQNEDFEEAR	150.054	150.167	876.703	876.694	6128.51	7135.05	0.859
gi|147900590	EQGFDVIAYLANIGQNEDFEEAR	149.925	150.167	876.697	876.694	6063.13	7135.05	0.85
gi|147900590	FELTCYSLYPEVK	110.664	110.999	824.861	824.856	4662.74	5523.52	0.844
gi|147900590	GQVYVLGR	62.439	62.654	446.224	446.22	43021.3	38363.5	1.121
gi|147900590	GQVYVLGR	62.439	63.243	446.224	446.222	43021.3	38490.9	1.118
gi|147900590	HNISVPVTPK	52.731	52.948	546.278	546.27	21289.1	25978.6	0.819
gi|147900590	HNISVPVTPK	52.99	52.948	546.279	546.27	21166.7	25978.6	0.815
gi|147900590	HNISVPVTPK	52.731	53.206	546.278	546.272	21289.1	27162.6	0.784
gi|147900590	HNISVPVTPK	52.99	53.206	546.279	546.272	21166.7	27162.6	0.779
gi|147900590	IIAPWR	75.908	75.862	378.207	378.2	87221.4	81847.7	1.066
gi|147900590	IIAPWR	75.202	75.862	378.207	378.2	86503.5	81847.7	1.057
gi|147900590	IIAPWR	76.297	75.862	378.208	378.2	86264.9	81847.7	1.054
gi|147900590	IIAPWR	75.908	76.51	378.207	378.201	87221.4	84391	1.034
gi|147900590	IIAPWR	75.202	76.51	378.207	378.201	86503.5	84391	1.025
gi|147900590	IIAPWR	75.908	76.121	378.207	378.201	87221.4	85301.3	1.023
gi|147900590	IIAPWR	76.297	76.51	378.208	378.201	86264.9	84391	1.022
gi|147900590	IIAPWR	75.52	75.862	378.206	378.2	83137.8	81847.7	1.016
gi|147900590	IIAPWR	75.202	76.121	378.207	378.201	86503.5	85301.3	1.014
gi|147900590	IIAPWR	76.297	76.121	378.208	378.201	86264.9	85301.3	1.011
gi|147900590	IIAPWR	75.52	76.51	378.206	378.201	83137.8	84391	0.985
gi|147900590	IIAPWR	75.52	76.121	378.206	378.201	83137.8	85301.3	0.975
gi|147900590	KHNISVPVTPK	45.493	45.711	407.211	407.207	52866.1	43803.1	1.207
gi|147900590	KHNISVPVTPK	45.493	45.453	407.211	407.207	52866.1	48781.2	1.084
gi|147900590	NHAPPGLYLK	59.59	59.713	370.519	370.516	22039.7	22961.7	0.96
gi|147900590	NHAPPGLYLK	59.46	59.713	370.515	370.516	21606.8	22961.7	0.941
gi|147900590	NHAPPGLYLK	59.59	59.936	370.519	370.513	22039.7	23701.6	0.93
gi|147900590	NHAPPGLYLK	59.46	59.936	370.515	370.513	21606.8	23701.6	0.912
gi|147900590	NHAPPGLYLK	59.367	59.807	555.276	555.267	26586.6	26408.9	1.007
gi|147900590	NHAPPGLYLK	59.367	60.101	555.276	555.266	26586.6	26673.6	0.997
gi|147900590	TKDPATSPDEPDILEIEFK	106.169	106.951	715.657	715.645	4554.12	6639.91	0.686
gi|147900590	TQHSSSLALFCYLNEVAGK	124.122	124.683	708.98	708.98	8965.42	16507.8	0.543
gi|147900590	TQHSSSLALFCYLNEVAGK	124.122	124.942	708.98	708.975	8965.42	17169.2	0.522
gi|147900590	VLVSVLK	71.504	71.847	379.237	379.231	81143.3	89349.6	0.908
gi|147900590	VLVSVLK	71.374	71.847	379.239	379.231	80382	89349.6	0.9
gi|147900590	VLVSVLK	71.504	72.106	379.237	379.233	81143.3	91521.5	0.887
gi|147900590	VLVSVLK	71.374	72.106	379.239	379.233	80382	91521.5	0.878
gi|147900590	VYIEDIR	68.655	68.999	454.22	454.21	26828.6	33012.1	0.813
gi|147900682	FLYFSNWLHGDIR	125.121	125.718	556.581	556.587	5168.09	4181.13	1.236
gi|147900682	FLYFSNWLHGDIR	125.38	125.718	556.579	556.587	4782.62	4181.13	1.144
gi|147900682	GGFVLLDGETFEVK	118.205	118.859	755.861	755.849	785.629	1816.34	0.433
gi|147900682	IYVTSSIYSIWDK	117.746	118.471	787.873	787.862	2000.07	2653.1	0.754
gi|147902535	VITGNTISPADIIIK	103.637	104.138	777.919	777.909	5723.41	6191.28	0.924
gi|147902599	EDLNVLQELR	101.341	101.771	614.799	614.789	4868.84	5273.16	0.923
gi|147902599	YTVLQTYGDTTHTLVEYLGPYR	129.251	129.579	864.06	864.05	1729.41	1961.82	0.882
gi|147902603	AIMPSIAAHGDK	59.884	60.266	404.189	404.18	19969.2	11873.3	1.682
gi|147902603	FGGEALYR	63.993	65.962	456.704	456.701	1.40641e+06	3747.35	375.309
gi|147902603	FGGEALYR	64.381	65.962	456.703	456.701	1.37646e+06	3747.35	367.316
gi|147902603	FGGEALYR	63.993	64.467	456.704	456.697	1.40641e+06	517561	2.717
gi|147902603	FGGEALYR	63.734	64.467	456.705	456.697	1.39043e+06	517561	2.687
gi|147902603	FGGEALYR	64.381	64.467	456.703	456.697	1.37646e+06	517561	2.66
gi|147902603	FGGEALYR	63.993	64.726	456.704	456.697	1.40641e+06	530115	2.653
gi|147902603	FGGEALYR	63.734	64.726	456.705	456.697	1.39043e+06	530115	2.623
gi|147902603	FGGEALYR	64.381	64.726	456.703	456.697	1.37646e+06	530115	2.597
gi|147902603	FGGEALYR	63.993	65.114	456.704	456.697	1.40641e+06	559527	2.514
gi|147902603	FGGEALYR	63.734	65.114	456.705	456.697	1.39043e+06	559527	2.485
gi|147902603	FGGEALYR	64.381	65.114	456.703	456.697	1.37646e+06	559527	2.46
gi|147902603	FGGEALYR	65.582	65.962	456.702	456.701	6847.19	3747.35	1.827
gi|147902603	FGGEALYR	66.395	65.962	456.705	456.701	5629.47	3747.35	1.502
gi|147902603	FGGEALYR	65.582	64.467	456.702	456.697	6847.19	517561	0.013
gi|147902603	FGGEALYR	65.582	64.726	456.702	456.697	6847.19	530115	0.013
gi|147902603	FGGEALYR	65.582	65.114	456.702	456.697	6847.19	559527	0.012
gi|147902603	FGGEALYR	66.395	64.467	456.705	456.697	5629.47	517561	0.011
gi|147902603	FGGEALYR	66.395	64.726	456.705	456.697	5629.47	530115	0.011
gi|147902603	FGGEALYR	66.395	65.114	456.705	456.697	5629.47	559527	0.01
gi|147902603	FLATVSTVLTSK	95.864	95.626	633.835	633.821	1.41203e+06	742015	1.903
gi|147902603	FLATVSTVLTSK	95.864	96.332	633.835	633.823	1.41203e+06	751467	1.879
gi|147902603	FLATVSTVLTSK	95.087	95.626	633.835	633.821	1.38479e+06	742015	1.866
gi|147902603	FLATVSTVLTSK	95.476	95.626	633.837	633.821	1.37634e+06	742015	1.855
gi|147902603	FLATVSTVLTSK	95.087	96.332	633.835	633.823	1.38479e+06	751467	1.843
gi|147902603	FLATVSTVLTSK	95.864	95.944	633.835	633.824	1.41203e+06	766307	1.843
gi|147902603	FLATVSTVLTSK	94.828	95.626	633.834	633.821	1.36387e+06	742015	1.838
gi|147902603	FLATVSTVLTSK	95.476	96.332	633.837	633.823	1.37634e+06	751467	1.832
gi|147902603	FLATVSTVLTSK	94.828	96.332	633.834	633.823	1.36387e+06	751467	1.815
gi|147902603	FLATVSTVLTSK	95.087	95.944	633.835	633.824	1.38479e+06	766307	1.807
gi|147902603	FLATVSTVLTSK	95.476	95.944	633.837	633.824	1.37634e+06	766307	1.796
gi|147902603	FLATVSTVLTSK	94.828	95.944	633.834	633.824	1.36387e+06	766307	1.78
gi|147902603	LSDLHAYDLR	69.043	69.776	401.52	401.509	1.41558e+06	558426	2.535
gi|147902603	LSDLHAYDLR	69.043	70.423	401.52	401.511	1.41558e+06	561495	2.521
gi|147902603	LSDLHAYDLR	69.691	69.776	401.516	401.509	1.38311e+06	558426	2.477
gi|147902603	LSDLHAYDLR	69.043	70.035	401.52	401.513	1.41558e+06	573936	2.466
gi|147902603	LSDLHAYDLR	69.691	70.423	401.516	401.511	1.38311e+06	561495	2.463
gi|147902603	LSDLHAYDLR	69.302	69.776	401.515	401.509	1.34558e+06	558426	2.41
gi|147902603	LSDLHAYDLR	69.691	70.035	401.516	401.513	1.38311e+06	573936	2.41
gi|147902603	LSDLHAYDLR	69.302	70.423	401.515	401.511	1.34558e+06	561495	2.396
gi|147902603	LSDLHAYDLR	69.302	70.035	401.515	401.513	1.34558e+06	573936	2.344
gi|147902603	LSDLHAYDLR	69.338	69.941	601.775	601.769	254946	81919.1	3.112
gi|147902603	LSDLHAYDLR	69.079	69.941	601.779	601.769	253984	81919.1	3.1
gi|147902603	LSDLHAYDLR	69.338	70.294	601.775	601.77	254946	89875.6	2.837
gi|147902603	LSDLHAYDLR	69.079	70.294	601.779	601.77	253984	89875.6	2.826
gi|147902603	LSDLHAYDLR	69.338	70.588	601.775	601.768	254946	93257.1	2.734
gi|147902603	LSDLHAYDLR	69.079	70.588	601.779	601.768	253984	93257.1	2.723
gi|147902603	MFLVNPK	75.39	75.214	424.712	424.706	119093	55867	2.132
gi|147902603	MFLVNPK	75.39	76.027	424.712	424.709	119093	56101.1	2.123
gi|147902603	MFLVNPK	74.872	75.214	424.709	424.706	118192	55867	2.116
gi|147902603	MFLVNPK	74.872	76.027	424.709	424.709	118192	56101.1	2.107
gi|147902603	MFLVNPK	69.82	70.553	424.71	424.704	321900	154007	2.09
gi|147902603	MFLVNPK	75.39	75.603	424.712	424.703	119093	57374.9	2.076
gi|147902603	MFLVNPK	74.872	75.603	424.709	424.703	118192	57374.9	2.06
gi|147902603	MFLVNPK	74.613	75.214	424.712	424.706	114274	55867	2.045
gi|147902603	MFLVNPK	69.82	70.106	424.71	424.707	321900	158053	2.037
gi|147902603	MFLVNPK	74.613	76.027	424.712	424.709	114274	56101.1	2.037
gi|147902603	MFLVNPK	70.209	70.553	424.711	424.704	312625	154007	2.03
gi|147902603	MFLVNPK	74.613	75.603	424.712	424.703	114274	57374.9	1.992
gi|147902603	MFLVNPK	70.209	70.106	424.711	424.707	312625	158053	1.978
gi|147902603	MFLVNPK	69.467	70.553	424.713	424.704	301832	154007	1.96
gi|147902603	MFLVNPK	69.467	70.106	424.713	424.707	301832	158053	1.91
gi|147902603	MFLVNPK	69.82	70.883	424.71	424.705	321900	170540	1.888
gi|147902603	MFLVNPK	70.209	70.883	424.711	424.705	312625	170540	1.833
gi|147902603	MFLVNPK	69.467	70.883	424.713	424.705	301832	170540	1.77
gi|147902603	MFLVNPK	62.216	62.467	432.709	432.704	47616.6	36121.4	1.318
gi|147902603	MFLVNPK	61.791	62.467	432.706	432.704	45918.2	36121.4	1.271
gi|147902603	MFLVNPK	58.425	58.771	432.709	432.702	45517	40899.2	1.113
gi|147902603	MFLVNPK	58.425	58.548	432.709	432.705	45517	41719.5	1.091
gi|147902603	MFLVNPK	58.813	58.771	432.707	432.702	41999.3	40899.2	1.027
gi|147902603	MFLVNPK	58.108	58.771	432.709	432.702	41445.5	40899.2	1.013
gi|147902603	MFLVNPK	58.813	58.548	432.707	432.705	41999.3	41719.5	1.007
gi|147902603	MFLVNPK	58.108	58.548	432.709	432.705	41445.5	41719.5	0.993
gi|147902603	TYFPSFDFHHNSK	85.793	86.393	542.885	542.878	219164	91158	2.404
gi|147902603	TYFPSFDFHHNSK	85.109	86.393	542.886	542.878	215123	91158	2.36
gi|147902603	TYFPSFDFHHNSK	85.793	86.782	542.885	542.88	219164	92958.9	2.358
gi|147902603	TYFPSFDFHHNSK	85.793	87.171	542.885	542.88	219164	93829.9	2.336
gi|147902603	TYFPSFDFHHNSK	85.404	86.393	542.884	542.878	212442	91158	2.33
gi|147902603	TYFPSFDFHHNSK	85.109	86.782	542.886	542.88	215123	92958.9	2.314
gi|147902603	TYFPSFDFHHNSK	85.404	86.782	542.884	542.88	212442	92958.9	2.285
gi|147902603	TYFPSFDFHHNSK	85.404	87.171	542.884	542.88	212442	93829.9	2.264
gi|147902603	VVDALNEAANHLDNIAGSMSK	100.917	101.383	728.983	728.979	47613.5	19115.2	2.491
gi|147902603	VVDALNEAANHLDNIAGSMSK	100.658	101.383	728.983	728.979	46999.4	19115.2	2.459
gi|147902603	VVDALNEAANHLDNIAGSMSK	100.917	101.16	728.983	728.976	47613.5	19408	2.453
gi|147902603	VVDALNEAANHLDNIAGSMSK	100.658	101.16	728.983	728.976	46999.4	19408	2.422
gi|147902603	VVDALNEAANHLDNIAGSMSK	110.276	110.964	723.664	723.649	17971.1	8056.82	2.231
gi|147902603	VVDALNEAANHLDNIAGSMSK	110.629	110.964	723.653	723.649	17729.3	8056.82	2.201
gi|147903225	IGAEFLR	73.129	73.731	403.206	403.2	5655.61	7287.55	0.776
gi|147904788	EIIDLVLDR	109.464	109.964	543.283	543.277	7190.43	2803.65	2.565
gi|147904788	TIGGGDDSFNTFFSETGAGK	109.629	110.093	1004.41	1004.38	2589.88	2302.62	1.125
gi|147905081	VIQQLEGAFALVFK	143.616	144.043	781.906	781.902	1468.43	1890.4	0.777
gi|147905276	FAIDAIK	77.145	77.487	389.202	389.2	4969.76	5397.32	0.921
gi|147905276	LFVLFGVEILK	151.218	151.72	639.364	639.359	10288.5	13652.3	0.754
gi|147905276	SYEPSEDPGVK	48.241	48.553	604.238	604.234	2995.47	3131.72	0.956
gi|147906867	IMGPNFTPGKK	127.642	128.451	595.304	595.303	7100.76	5655.16	1.256
gi|147906867	VFSGVVSTGLK	76.556	76.804	547.279	547.274	3347.05	3994.91	0.838
gi|147906867	VNFTVDQIR	79.795	80.396	546.264	546.255	5488.86	7800.88	0.704
gi|147906883	FGGCLSIALAR	97.066	96.922	582.783	582.782	1.93187e+06	11504.9	167.918
gi|147906883	FGGCLSIALAR	96.418	96.922	582.788	582.782	1.81011e+06	11504.9	157.334
gi|147906883	FGGCLSIALAR	96.713	96.922	582.779	582.782	1.52874e+06	11504.9	132.877
gi|147906883	FGGCLSIALAR	97.066	97.569	582.783	582.776	1.93187e+06	17653.4	109.433
gi|147906883	FGGCLSIALAR	97.066	97.663	582.783	582.776	1.93187e+06	17653.4	109.433
gi|147906883	FGGCLSIALAR	96.418	97.569	582.788	582.776	1.81011e+06	17653.4	102.536
gi|147906883	FGGCLSIALAR	96.418	97.663	582.788	582.776	1.81011e+06	17653.4	102.536
gi|147906883	FGGCLSIALAR	96.713	97.569	582.779	582.776	1.52874e+06	17653.4	86.597
gi|147906883	FGGCLSIALAR	96.713	97.663	582.779	582.776	1.52874e+06	17653.4	86.597
gi|147906883	FGGCLSIALAR	97.066	98.605	582.783	582.774	1.93187e+06	24137.1	80.038
gi|147906883	FGGCLSIALAR	96.713	98.605	582.779	582.774	1.52874e+06	24137.1	63.336
gi|147906883	FGGCLSIALAR	98.138	96.922	582.78	582.782	334777	11504.9	29.099
gi|147906883	FGGCLSIALAR	98.138	97.569	582.78	582.776	334777	17653.4	18.964
gi|147906883	FGGCLSIALAR	98.138	97.663	582.78	582.776	334777	17653.4	18.964
gi|147906883	FGGCLSIALAR	95.346	96.922	582.784	582.782	184274	11504.9	16.017
gi|147906883	FGGCLSIALAR	98.138	98.605	582.78	582.774	334777	24137.1	13.87
gi|147906883	FGGCLSIALAR	97.066	95.167	582.783	582.771	1.93187e+06	192906	10.015
gi|147906883	FGGCLSIALAR	97.066	95.296	582.783	582.771	1.93187e+06	196476	9.833
gi|147906883	FGGCLSIALAR	96.418	95.167	582.788	582.771	1.81011e+06	192906	9.383
gi|147906883	FGGCLSIALAR	96.418	95.296	582.788	582.771	1.81011e+06	196476	9.213
gi|147906883	FGGCLSIALAR	97.066	95.685	582.783	582.775	1.93187e+06	209807	9.208
gi|147906883	FGGCLSIALAR	98.267	96.922	582.775	582.782	99975.6	11504.9	8.69
gi|147906883	FGGCLSIALAR	96.418	95.685	582.788	582.775	1.81011e+06	209807	8.628
gi|147906883	FGGCLSIALAR	96.713	95.167	582.779	582.771	1.52874e+06	192906	7.925
gi|147906883	FGGCLSIALAR	96.713	95.296	582.779	582.771	1.52874e+06	196476	7.781
gi|147906883	FGGCLSIALAR	96.713	95.685	582.779	582.775	1.52874e+06	209807	7.286
gi|147906883	FGGCLSIALAR	98.267	97.569	582.775	582.776	99975.6	17653.4	5.663
gi|147906883	FGGCLSIALAR	98.267	97.663	582.775	582.776	99975.6	17653.4	5.663
gi|147906883	FGGCLSIALAR	98.267	98.605	582.775	582.774	99975.6	24137.1	4.142
gi|147906883	FGGCLSIALAR	95.346	95.167	582.784	582.771	184274	192906	0.955
gi|147906883	FGGCLSIALAR	95.346	95.296	582.784	582.771	184274	196476	0.938
gi|147906883	FGGCLSIALAR	95.346	95.685	582.784	582.775	184274	209807	0.878
gi|147906883	FGGCLSIALAR	94.44	95.167	582.78	582.771	152796	192906	0.792
gi|147906883	FGGCLSIALAR	94.699	95.167	582.78	582.771	151990	192906	0.788
gi|147906883	FGGCLSIALAR	94.44	95.296	582.78	582.771	152796	196476	0.778
gi|147906883	FGGCLSIALAR	94.699	95.296	582.78	582.771	151990	196476	0.774
gi|147906883	FGGCLSIALAR	94.44	95.685	582.78	582.775	152796	209807	0.728
gi|147906883	FGGCLSIALAR	94.699	95.685	582.78	582.775	151990	209807	0.724
gi|147906883	GYYAQLSK	55.578	55.535	465.209	465.199	437307	115672	3.781
gi|147906883	GYYAQLSK	55.578	55.406	465.209	465.201	437307	116572	3.751
gi|147906883	GYYAQLSK	55.578	55.665	465.209	465.201	437307	116637	3.749
gi|147906883	GYYAQLSK	54.801	55.535	465.207	465.199	407136	115672	3.52
gi|147906883	GYYAQLSK	54.801	55.406	465.207	465.201	407136	116572	3.493
gi|147906883	GYYAQLSK	54.801	55.665	465.207	465.201	407136	116637	3.491
gi|147906883	GYYAQLSK	55.19	55.535	465.204	465.199	397144	115672	3.433
gi|147906883	GYYAQLSK	55.19	55.406	465.204	465.201	397144	116572	3.407
gi|147906883	GYYAQLSK	55.19	55.665	465.204	465.201	397144	116637	3.405
gi|147906883	LLWTYPWTQR	119.076	119.931	455.216	455.222	27258.1	7008.83	3.889
gi|147906883	LLWTYPWTQR	118.688	119.931	455.219	455.222	27061.4	7008.83	3.861
gi|147906883	LLWTYPWTQR	118.393	119.931	455.221	455.222	26782.1	7008.83	3.821
gi|147906883	LLWTYPWTQR	119.076	119.636	455.216	455.217	27258.1	7386.76	3.69
gi|147906883	LLWTYPWTQR	118.688	119.636	455.219	455.217	27061.4	7386.76	3.664
gi|147906883	LLWTYPWTQR	118.393	119.636	455.221	455.217	26782.1	7386.76	3.626
gi|147906883	LLWTYPWTQR	118.523	119.377	682.324	682.316	1.19567e+06	379082	3.154
gi|147906883	LLWTYPWTQR	118.911	119.377	682.325	682.316	1.18463e+06	379082	3.125
gi|147906883	LLWTYPWTQR	118.134	119.377	682.328	682.316	1.15951e+06	379082	3.059
gi|147906883	LLWTYPWTQR	118.523	119.766	682.324	682.319	1.19567e+06	395165	3.026
gi|147906883	LLWTYPWTQR	118.523	120.154	682.324	682.321	1.19567e+06	397710	3.006
gi|147906883	LLWTYPWTQR	118.911	119.766	682.325	682.319	1.18463e+06	395165	2.998
gi|147906883	LLWTYPWTQR	118.911	120.154	682.325	682.321	1.18463e+06	397710	2.979
gi|147906883	LLWTYPWTQR	118.134	119.766	682.328	682.319	1.15951e+06	395165	2.934
gi|147906883	QLINSTWGK	72.022	72.624	523.751	523.745	767087	318014	2.412
gi|147906883	QLINSTWGK	71.892	72.624	523.754	523.745	755642	318014	2.376
gi|147906883	QLINSTWGK	72.411	72.624	523.753	523.745	753545	318014	2.37
gi|147906883	QLINSTWGK	72.799	72.624	523.754	523.745	751540	318014	2.363
gi|147906883	QLINSTWGK	72.022	73.401	523.751	523.743	767087	326320	2.351
gi|147906883	QLINSTWGK	71.892	73.401	523.754	523.743	755642	326320	2.316
gi|147906883	QLINSTWGK	72.411	73.401	523.753	523.743	753545	326320	2.309
gi|147906883	QLINSTWGK	72.799	73.401	523.754	523.743	751540	326320	2.303
gi|147906883	QLINSTWGK	72.022	73.013	523.751	523.741	767087	334930	2.29
gi|147906883	QLINSTWGK	71.892	73.013	523.754	523.741	755642	334930	2.256
gi|147906883	QLINSTWGK	72.411	73.013	523.753	523.741	753545	334930	2.25
gi|147906883	QLINSTWGK	72.799	73.013	523.754	523.741	751540	334930	2.244
gi|147906883	RFGGCLSIALAR	87.053	87.783	660.826	660.816	93076.5	22705.5	4.099
gi|147906883	RFGGCLSIALAR	86.664	87.783	660.83	660.816	64352.6	22705.5	2.834
gi|147906883	RFGGCLSIALAR	86.441	87.783	660.832	660.816	59398	22705.5	2.616
gi|147906883	TIGQEALGR	52.86	53.077	472.727	472.724	778012	232277	3.349
gi|147906883	TIGQEALGR	52.86	52.689	472.727	472.722	778012	237399	3.277
gi|147906883	TIGQEALGR	52.86	53.501	472.727	472.723	778012	237792	3.272
gi|147906883	TIGQEALGR	52.472	53.077	472.729	472.724	737093	232277	3.173
gi|147906883	TIGQEALGR	52.214	53.077	472.729	472.724	722974	232277	3.113
gi|147906883	TIGQEALGR	52.472	52.689	472.729	472.722	737093	237399	3.105
gi|147906883	TIGQEALGR	52.472	53.501	472.729	472.723	737093	237792	3.1
gi|147906883	TIGQEALGR	52.214	52.689	472.729	472.722	722974	237399	3.045
gi|147906883	TIGQEALGR	52.214	53.501	472.729	472.723	722974	237792	3.04
gi|147906883	VVTSIGEAIK	67.489	67.575	508.771	508.765	1.05375e+06	478402	2.203
gi|147906883	VVTSIGEAIK	66.712	67.575	508.764	508.765	1.02116e+06	478402	2.135
gi|147906883	VVTSIGEAIK	67.489	67.963	508.771	508.764	1.05375e+06	499959	2.108
gi|147906883	VVTSIGEAIK	67.489	67.316	508.771	508.76	1.05375e+06	501985	2.099
gi|147906883	VVTSIGEAIK	67.101	67.575	508.774	508.765	1.00152e+06	478402	2.093
gi|147906883	VVTSIGEAIK	66.712	67.963	508.764	508.764	1.02116e+06	499959	2.042
gi|147906883	VVTSIGEAIK	66.712	67.316	508.764	508.76	1.02116e+06	501985	2.034
gi|147906883	VVTSIGEAIK	67.101	67.963	508.774	508.764	1.00152e+06	499959	2.003
gi|147906883	VVTSIGEAIK	67.101	67.316	508.774	508.76	1.00152e+06	501985	1.995
gi|147906883	YFSSFGNLNSADAVFHNEAVAAHGEK	104.709	104.88	928.054	928.042	52356.7	11557	4.53
gi|147906883	YFSSFGNLNSADAVFHNEAVAAHGEK	104.414	104.88	928.059	928.042	50976.2	11557	4.411
gi|147906883	YFSSFGNLNSADAVFHNEAVAAHGEK	104.026	104.88	928.056	928.042	49194.4	11557	4.257
gi|147906883	YHSETLHVDPLNFK	83.554	84.543	567.254	567.245	265894	59613.4	4.46
gi|147906883	YHSETLHVDPLNFK	83.554	84.673	567.254	567.248	265894	60130.6	4.422
gi|147906883	YHSETLHVDPLNFK	82.906	84.543	567.252	567.245	263504	59613.4	4.42
gi|147906883	YHSETLHVDPLNFK	83.554	85.061	567.254	567.245	265894	60447.2	4.399
gi|147906883	YHSETLHVDPLNFK	82.906	84.673	567.252	567.248	263504	60130.6	4.382
gi|147906883	YHSETLHVDPLNFK	83.165	84.543	567.254	567.245	259224	59613.4	4.348
gi|147906883	YHSETLHVDPLNFK	83.165	84.673	567.254	567.248	259224	60130.6	4.311
gi|147906883	YHSETLHVDPLNFK	83.165	85.061	567.254	567.245	259224	60447.2	4.288
gi|147906883	YHSETLHVDPLNFK	83.943	84.543	567.257	567.245	6594.62	59613.4	0.111
gi|147906883	YHSETLHVDPLNFK	83.943	84.673	567.257	567.248	6594.62	60130.6	0.11
gi|147906883	YHSETLHVDPLNFK	83.943	85.061	567.257	567.245	6594.62	60447.2	0.109
gi|147907224	IISYAQGFILFR	128.382	128.71	714.362	714.362	4055.14	3943.59	1.028
gi|147907284	AAYDLGVR	61.403	61.878	432.705	432.696	41745.5	34854.2	1.198
gi|147907284	AGPWTPEAAVEHPEAVR	80.962	82.116	606.266	606.263	33542.7	36487.8	0.919
gi|147907284	AGPWTPEAAVEHPEAVR	80.962	81.821	606.266	606.266	33542.7	36840.6	0.91
gi|147907284	AIAEELAPER	62.345	62.819	549.759	549.752	32918.6	33273.6	0.989
gi|147907284	AIAEELAPER	62.345	63.078	549.759	549.751	32918.6	34902.3	0.943
gi|147907284	AIAEELAPER	62.604	62.819	549.758	549.752	31024.4	33273.6	0.932
gi|147907284	AIAEELAPER	62.604	63.078	549.758	549.751	31024.4	34902.3	0.889
gi|147907284	LDAGEVVIGDGGFVFALEK	133.949	134.229	968.458	968.453	3840.69	3704.61	1.037
gi|147907284	LDAGEVVIGDGGFVFALEK	134.114	134.229	968.457	968.453	3747.92	3704.61	1.012
gi|147907284	QGFIDLPEFPFALEPR	147.468	148.226	938.438	938.427	12574.3	16831.5	0.747
gi|147907284	QGFIDLPEFPFALEPR	147.468	147.708	938.438	938.43	12574.3	17601.6	0.714
gi|147907284	VNEVACDIAR	55.448	55.794	573.749	573.737	42833.4	41325.9	1.036
gi|147907284	VNEVACDIAR	55.261	55.794	573.746	573.737	39103	41325.9	0.946
gi|147907284	YIGGCCGFEPYHTR	71.834	72.365	572.883	572.872	12512.2	21719.2	0.576
gi|147907284	YIGGCCGFEPYHTR	71.834	72.048	572.883	572.874	12512.2	21817.3	0.573
gi|148222055	SVLSGGALSEPYR	79.536	80.137	668.312	668.301	6985.31	4748.73	1.471
gi|148222055	SVLSGGALSEPYR	79.536	80.078	668.312	668.31	6985.31	4781.31	1.461
gi|148222492	AIAIIAEGIPEALTR	118.17	118.766	769.418	769.407	2745.06	4908.36	0.559
gi|148222492	AIAIIAEGIPEALTR	118.17	119.024	769.418	769.405	2745.06	5044.92	0.544
gi|148222492	EDLGIGGVLGLLWFQR	163.126	163.471	886.943	886.938	918.609	2237.54	0.411
gi|148222492	ILIIGGSIANFTNVAATFK	140.937	141.325	975.502	975.501	1160.32	3742.14	0.31
gi|148222492	ILIIGGSIANFTNVAATFK	140.937	141.49	975.502	975.503	1160.32	3824.92	0.303
gi|148222492	LGLVGVNLNLEQVK	112.864	113.553	748.395	748.398	3595.67	7705.5	0.467
gi|148222492	LLVGVGER	62.827	62.784	421.73	421.725	128231	121928	1.052
gi|148222492	LLVGVGER	62.827	63.043	421.73	421.724	128231	123818	1.036
gi|148222492	LLVGVGER	62.568	62.784	421.728	421.725	121653	121928	0.998
gi|148222492	LLVGVGER	62.568	63.043	421.728	421.724	121653	123818	0.983
gi|148222521	AIAIIAEGIPEALTR	118.17	118.766	769.418	769.407	2745.06	4908.36	0.559
gi|148222521	AIAIIAEGIPEALTR	118.17	119.024	769.418	769.405	2745.06	5044.92	0.544
gi|148222521	EDLGIGGVLGLLWFQR	163.126	163.471	886.943	886.938	918.609	2237.54	0.411
gi|148222521	EILIPVFKNMADAMR	138.152	138.351	890.424	890.424	2118.45	2746.89	0.771
gi|148222521	LGLVGVNLNLEQVK	112.864	113.553	748.395	748.398	3595.67	7705.5	0.467
gi|148222521	LLVGVGER	62.827	62.784	421.73	421.725	128231	121928	1.052
gi|148222521	LLVGVGER	62.827	63.043	421.73	421.724	128231	123818	1.036
gi|148222521	LLVGVGER	62.568	62.784	421.728	421.725	121653	121928	0.998
gi|148222521	LLVGVGER	62.568	63.043	421.728	421.724	121653	123818	0.983
gi|148223115	ASSVVVSGTPVR	54.319	54.536	579.79	579.783	8422.09	9850.41	0.855
gi|148223115	IGVAIGDQILDLSVIR	135.428	135.78	841.458	841.439	4850.32	3616.2	1.341
gi|148223115	IGVAIGDQILDLSVIR	135.781	135.78	841.451	841.439	4248.48	3616.2	1.175
gi|148223115	WEYVPLGPFLSK	127.994	128.099	718.346	718.329	7479.16	4949	1.511
gi|148223115	WEYVPLGPFLSK	127.771	128.099	718.343	718.329	6342.8	4949	1.282
gi|148223127	EITIFQER	82.388	82.764	518.244	518.243	17829.2	23649	0.754
gi|148223127	EITIFQER	82.128	82.764	518.243	518.243	16863.7	23649	0.713
gi|148223127	EITIFQER	82.388	82.987	518.244	518.243	17829.2	25170.6	0.708
gi|148223127	EITIFQER	82.128	82.987	518.243	518.243	16863.7	25170.6	0.67
gi|148223127	GAGQNIIPASTGAAK	58.554	59.03	678.325	678.323	37524.1	41475.8	0.905
gi|148223127	GAGQNIIPASTGAAK	58.554	58.641	678.325	678.32	37524.1	41805.1	0.898
gi|148223127	GAGQNIIPASTGAAK	58.295	59.03	678.331	678.323	37233.1	41475.8	0.898
gi|148223127	GAGQNIIPASTGAAK	58.295	58.641	678.331	678.32	37233.1	41805.1	0.891
gi|148223127	LIINDKEITIFQER	104.615	105.21	577.964	577.958	5421.29	7149.67	0.758
gi|148223127	VPVPNVSVVDLTCR	100.528	100.736	777.873	777.866	4715.27	9210.08	0.512
gi|148223868	GGFITTVQQR	65.935	66.28	553.766	553.764	7268.3	6899.06	1.054
gi|148224415	FIIPQVVK	103.248	103.973	472.274	472.266	22380	23206.6	0.964
gi|148224415	FIIPQVVK	103.248	103.62	472.274	472.267	22380	23216.5	0.964
gi|148224415	GGVMDLQHGSLFLK	140.679	141.62	751.371	751.371	7803.96	3315.48	2.354
gi|148224415	IIGSGTNLDSAR	56.907	57.253	602.282	602.272	4523.1	4660.33	0.971
gi|148224415	KVVDSAYEVIK	77.592	77.805	625.796	625.793	17914.3	15301	1.171
gi|148226440	DLEDDLKSELTGNFEK	119.947	120.19	618.263	618.261	17065.8	17497.1	0.975
gi|148226440	DLEDDLKSELTGNFEK	119.817	120.19	618.266	618.261	16770.3	17497.1	0.958
gi|148226440	DLEDDLKSELTGNFEK	119.982	120.319	926.902	926.893	3819.07	3710.45	1.029
gi|148226440	DQSSNVNEALAK	48.205	48.424	638.27	638.268	31234.1	21628.9	1.444
gi|148226440	DQSSNVNEALAK	48.205	48.165	638.27	638.264	31234.1	21626.8	1.444
gi|148226440	DQSSNVNEALAK	47.947	48.424	638.266	638.268	29315	21628.9	1.355
gi|148226440	DQSSNVNEALAK	47.947	48.165	638.266	638.264	29315	21626.8	1.355
gi|148226440	FLTILCSR	92.237	93.353	505.25	505.248	36618.6	73013.8	0.502
gi|148226440	FLTILCSR	92.755	93.353	505.251	505.248	36073.8	73013.8	0.494
gi|148226440	FLTILCSR	92.237	92.835	505.25	505.243	36618.6	75490.7	0.485
gi|148226440	FLTILCSR	92.755	92.835	505.251	505.243	36073.8	75490.7	0.478
gi|148226440	FLTILCSR	92.237	93.094	505.25	505.242	36618.6	80049.6	0.457
gi|148226440	FLTILCSR	92.755	93.094	505.251	505.242	36073.8	80049.6	0.451
gi|148226440	GAGTDEDAVIDVIANR	102.118	102.678	808.36	808.346	27450.9	25306.6	1.085
gi|148226440	GAGTDEDAVIDVIANR	102.118	102.807	808.36	808.349	27450.9	25483.1	1.077
gi|148226440	GAGTDEDAVIDVIANR	102.342	102.678	808.36	808.346	26690.4	25306.6	1.055
gi|148226440	GAGTDEDAVIDVIANR	102.342	102.807	808.36	808.349	26690.4	25483.1	1.047
gi|148226440	GTIKPYPNFNAANDVQK	72.67	72.754	626.289	626.281	32527.7	35393.1	0.919
gi|148226440	GTIKPYPNFNAANDVQK	72.67	72.883	626.289	626.279	32527.7	35709.1	0.911
gi|148226440	GTIKPYPNFNAANDVQK	72.446	72.754	626.289	626.281	29597.1	35393.1	0.836
gi|148226440	GTIKPYPNFNAANDVQK	72.446	72.883	626.289	626.279	29597.1	35709.1	0.829
gi|148226440	GTIKPYPNFNAANDVQK	72.611	72.954	938.931	938.923	5130.55	5159.51	0.994
gi|148226440	NINITYR	62.309	62.596	447.218	447.213	54488.4	65300	0.834
gi|148226440	NINITYR	62.309	62.913	447.218	447.212	54488.4	66657.4	0.817
gi|148226440	QDANALYEAGEK	55.613	55.924	654.767	654.757	14969.7	18870.4	0.793
gi|148226440	QDANALYEAGEK	55.354	55.924	654.766	654.757	14769	18870.4	0.783
gi|148226440	QDANALYEAGEK	55.613	55.571	654.767	654.758	14969.7	19785.7	0.757
gi|148226440	QDANALYEAGEK	55.354	55.571	654.766	654.758	14769	19785.7	0.746
gi|148226440	QDANALYEAGEKK	49.886	50.104	479.538	479.534	9921.23	10718.6	0.926
gi|148226440	QDANALYEAGEKK	49.921	50.175	718.811	718.804	2851.21	2211.35	1.289
gi|148226440	SRPAYFAER	49.146	49.399	548.742	548.738	8504.32	6512.41	1.306
gi|148226440	VLVSLAAGGR	68.396	68.222	471.759	471.754	108752	143674	0.757
gi|148226440	VLVSLAAGGR	68.396	68.352	471.759	471.752	108752	144087	0.755
gi|148226440	VLVSLAAGGR	67.619	68.222	471.759	471.754	103843	143674	0.723
gi|148226440	VLVSLAAGGR	67.619	68.352	471.759	471.752	103843	144087	0.721
gi|148226440	VLVSLAAGGR	68.396	68.74	471.759	471.753	108752	151144	0.72
gi|148226440	VLVSLAAGGR	68.396	68.093	471.759	471.754	108752	152245	0.714
gi|148226440	VLVSLAAGGR	68.007	68.222	471.761	471.754	101767	143674	0.708
gi|148226440	VLVSLAAGGR	68.007	68.352	471.761	471.752	101767	144087	0.706
gi|148226440	VLVSLAAGGR	67.619	68.74	471.759	471.753	103843	151144	0.687
gi|148226440	VLVSLAAGGR	67.619	68.093	471.759	471.754	103843	152245	0.682
gi|148226440	VLVSLAAGGR	68.007	68.74	471.761	471.753	101767	151144	0.673
gi|148226440	VLVSLAAGGR	68.007	68.093	471.761	471.754	101767	152245	0.668
gi|148226821	YALYDALYETK	100.046	100.512	675.301	675.289	6054.6	5622.63	1.077
gi|148227210	VLVSVIK	71.504	71.847	379.237	379.231	81143.3	89349.6	0.908
gi|148227210	VLVSVIK	71.374	71.847	379.239	379.231	80382	89349.6	0.9
gi|148227210	VLVSVIK	71.504	72.106	379.237	379.233	81143.3	91521.5	0.887
gi|148227210	VLVSVIK	71.374	72.106	379.239	379.233	80382	91521.5	0.878
gi|148227690	DLADELALVDVIEDK	140.162	140.844	829.399	829.378	5743.21	7843.31	0.732
gi|148227690	DLADELALVDVIEDK	140.349	140.844	829.388	829.378	5578.28	7843.31	0.711
gi|148227690	DLADELALVDVIEDK	140.162	140.455	829.399	829.378	5743.21	8923.65	0.644
gi|148227690	DLADELALVDVIEDK	140.349	140.455	829.388	829.378	5578.28	8923.65	0.625
gi|148227690	FIIPNIVK	103.248	103.973	472.274	472.266	22380	23206.6	0.964
gi|148227690	FIIPNIVK	103.248	103.62	472.274	472.267	22380	23216.5	0.964
gi|148227690	GYTSWAIGLSVADLSESILK	157.782	158.271	1055.51	1055.5	3765.78	6059.4	0.621
gi|148227690	GYTSWAIGLSVADLSESILK	157.969	158.271	1055.5	1055.5	3752.01	6059.4	0.619
gi|148227690	GYTSWAIGLSVADLSESILK	157.782	157.883	1055.51	1055.5	3765.78	6107.22	0.617
gi|148227690	GYTSWAIGLSVADLSESILK	157.969	157.883	1055.5	1055.5	3752.01	6107.22	0.614
gi|148227690	LVVVTAGAR	54.284	54.759	443.247	443.241	32115.3	34246.7	0.938
gi|148227690	LVVVTAGAR	54.284	54.5	443.247	443.242	32115.3	34831.9	0.922
gi|148227690	QVVDSAYEVIK	77.592	77.805	625.796	625.793	17914.3	15301	1.171
gi|148227690	SADTLWAIQK	84.626	85.71	566.773	566.765	10231.7	11878.7	0.861
gi|148227690	SADTLWAIQK	84.626	85.839	566.773	566.764	10231.7	11903.3	0.86
gi|148227690	VIGSGCNLDSAR	52.602	52.818	624.766	624.758	10273.3	17879.9	0.575
gi|148227690	VTIVGVGAVGMACAISVLQK	143.135	143.302	986.988	986.997	606.445	1768.92	0.343
gi|148227690	YSPNCTLLIVSNPVDILTYVAWK	165.75	166.146	889.428	889.413	2873.71	7628.77	0.377
gi|148228255	ANNTNYGLAAGVFTK	89.457	90.021	770.848	770.841	6377.55	6407.43	0.995
gi|148228255	EAFQIGSAWR	93.18	93.778	582.761	582.756	5981.43	5140.29	1.164
gi|148228255	EEIFGPVQQILK	115.934	116.012	700.858	700.845	9573.28	9210.47	1.039
gi|148228255	EEIFGPVQQILK	115.934	115.883	700.858	700.852	9573.28	9287.79	1.031
gi|148228255	EEIFGPVQQILK	115.934	116.4	700.858	700.857	9573.28	9434.19	1.015
gi|148228255	EEIFGPVQQILK	115.676	116.012	700.855	700.845	8917.09	9210.47	0.968
gi|148228255	EEIFGPVQQILK	115.676	115.883	700.855	700.852	8917.09	9287.79	0.96
gi|148228255	EEIFGPVQQILK	115.676	116.4	700.855	700.857	8917.09	9434.19	0.945
gi|148228255	IFVEEPIYDEFVR	120.723	121.484	828.373	828.368	12823.8	8690.42	1.476
gi|148228255	IFVEEPIYDEFVR	120.723	121.743	828.373	828.365	12823.8	9339.96	1.373
gi|148228255	ILELIESGK	82.034	82.858	501.266	501.261	14033.6	12337.2	1.138
gi|148228255	ILELIESGK	82.423	82.858	501.267	501.261	13423.6	12337.2	1.088
gi|148228255	ILELIESGKK	70.727	71.329	377.21	377.205	18279.3	17581.7	1.04
gi|148228255	ILELIESGKK	70.727	71.2	377.21	377.204	18279.3	17816.4	1.026
gi|148228255	ILELIESGKK	70.539	71.329	377.211	377.205	17809.1	17581.7	1.013
gi|148228255	ILELIESGKK	70.539	71.2	377.211	377.204	17809.1	17816.4	1
gi|148228255	KFPVYNPATGEK	65.193	65.762	450.878	450.874	10278.3	12123	0.848
gi|148228255	KFPVYNPATGEK	65.358	65.833	675.815	675.812	6833.67	7754.15	0.881
gi|148228255	LADLVER	56.872	56.994	408.207	408.204	20312.4	18862.5	1.077
gi|148228255	LADLVER	57.001	56.994	408.208	408.204	20229.2	18862.5	1.072
gi|148228255	LADLVER	56.648	56.994	408.205	408.204	20102.4	18862.5	1.066
gi|148228255	VAFTGSTEVGK	56.483	56.571	548.251	548.244	28673.6	22837	1.256
gi|148228255	VAFTGSTEVGK	56.483	56.736	548.251	548.246	28673.6	23305.5	1.23
gi|148228255	VAFTGSTEVGK	56.26	56.571	548.253	548.244	26705	22837	1.169
gi|148228255	VAFTGSTEVGK	56.26	56.736	548.253	548.246	26705	23305.5	1.146
gi|148228255	VTLELGGK	62.992	63.302	408.718	408.714	24617	21733.1	1.133
gi|148228255	VTLELGGK	62.992	63.56	408.718	408.712	24617	22328.5	1.102
gi|148229158	ISISGIAFPSPPNYK	112.476	112.977	795.888	795.88	10195.8	10494.2	0.972
gi|148229158	QSDLLNLR	77.628	77.876	479.735	479.733	11364.2	13549	0.839
gi|148229158	QSDLLNLR	77.628	78.1	479.735	479.731	11364.2	14109	0.805
gi|148229158	TVAFASTFAAFLSR	140.091	140.549	744.855	744.847	7835.56	12794.8	0.612
gi|148229158	TVAFASTFAAFLSR	140.091	140.679	744.855	744.85	7835.56	13058.8	0.6
gi|148229158	VIDPFTIKPLDAATILSSGR	133.69	133.631	705.359	705.337	9206.31	8083.2	1.139
gi|148229158	VIDPFTIKPLDAATILSSGR	133.338	133.631	705.35	705.337	9049.01	8083.2	1.119
gi|148229158	VIDPFTIKPLDAATILSSGR	133.69	133.97	705.359	705.36	9206.31	9351.6	0.984
gi|148229158	VIDPFTIKPLDAATILSSGR	133.338	133.97	705.35	705.36	9049.01	9351.6	0.968
gi|148229471	GGYFDEFGIIR	113.641	114.329	637.28	637.273	3404.06	4354.56	0.782
gi|148229471	LFYLALPPSVYHDVTR	120.37	120.966	630.97	630.972	2247.7	1543.9	1.456
gi|148229471	LFYLALPPSVYHDVTR	120.629	120.966	630.974	630.972	2247.25	1543.9	1.456
gi|148229659	AVNESGYVVNK	49.275	49.493	590.266	590.259	10194.8	11464.1	0.889
gi|148229659	DQGAFDWSSIVK	111.146	111.482	676.791	676.783	6512.22	5702.53	1.142
gi|148229659	DQGAFDWSSIVK	111.276	111.482	676.791	676.783	6493.62	5702.53	1.139
gi|148229659	HVWELEGK	60.755	61.007	499.228	499.222	15573.7	13231.8	1.177
gi|148229659	HVWELEGK	60.755	61.23	499.228	499.226	15573.7	13230.5	1.177
gi|148229659	HVWELEGK	60.626	61.007	499.23	499.222	15492.7	13231.8	1.171
gi|148229659	HVWELEGK	60.626	61.23	499.23	499.226	15492.7	13230.5	1.171
gi|148229659	LYLETYFHLGSGSLADDFLR	141.9	142.231	773.009	773.006	4976.23	9291.69	0.536
gi|148229659	VFSLPVNETFLQK	114.252	114.718	761.383	761.374	12092.6	10112.7	1.196
gi|148229659	VFSLPVNETFLQK	114.252	114.588	761.383	761.37	12092.6	10197	1.186
gi|148229659	VFSLPVNETFLQK	113.935	114.718	761.38	761.374	11015.1	10112.7	1.089
gi|148229659	VFSLPVNETFLQK	113.935	114.588	761.38	761.37	11015.1	10197	1.08
gi|148230001	PYVLISTQIR	90.034	90.763	595.316	595.309	9083.41	10844	0.838
gi|148230001	PYVLISTQIR	90.034	90.633	595.316	595.305	9083.41	10883.4	0.835
gi|148230001	PYVLISTQIR	90.164	90.763	595.315	595.309	9032.77	10844	0.833
gi|148230001	PYVLISTQIR	90.164	90.633	595.315	595.305	9032.77	10883.4	0.83
gi|148230238	DFLTPVAWYEDR	122.606	123.26	756.327	756.325	1969.61	2445.47	0.805
gi|148230238	LFASLQDFSPFNVVAWHGNYTPYK	144.156	144.689	934.419	934.41	3811.49	7497.74	0.508
gi|148230238	LLILTEFGK	110.24	111.093	517.29	517.283	9262.9	10677.2	0.868
gi|148230238	LLILTEFGK	110.24	110.834	517.29	517.281	9262.9	10668.6	0.868
gi|148230238	LLILTEFGK	110.37	110.834	517.288	517.281	9240.21	10668.6	0.866
gi|148230238	LLILTEFGK	110.37	111.093	517.288	517.283	9240.21	10677.2	0.865
gi|148230659	YNLGLDLR	90.329	90.928	482.237	482.231	7514.25	9135.97	0.822
gi|148230659	YSTEVSVDEVK	64.064	64.503	628.268	628.264	5190.4	6266.01	0.828
gi|148231271	ANDTTYGLAGGVFTR	91.978	92.317	771.842	771.832	37450.4	36777.3	1.018
gi|148231271	ANDTTYGLAGGVFTR	91.978	92.576	771.842	771.835	37450.4	37701.5	0.993
gi|148231271	ANDTTYGLAGGVFTR	91.719	92.317	771.841	771.832	36480.7	36777.3	0.992
gi|148231271	ANDTTYGLAGGVFTR	91.719	92.576	771.841	771.835	36480.7	37701.5	0.968
gi|148231271	FLTGGEPYTPEDPK	76.591	77.157	775.833	775.819	42087.4	45301	0.929
gi|148231271	FLTGGEPYTPEDPK	76.591	77.287	775.833	775.816	42087.4	46433.9	0.906
gi|148231271	FLTGGEPYTPEDPK	76.944	77.157	775.826	775.819	40531.4	45301	0.895
gi|148231271	FLTGGEPYTPEDPK	76.944	77.287	775.826	775.816	40531.4	46433.9	0.873
gi|148231271	FTEEVVK	52.026	52.56	426.198	426.193	9615.27	11920.3	0.807
gi|148231271	IGDPLLEDTR	78.499	79.23	564.765	564.756	68340.8	72155.6	0.947
gi|148231271	IGDPLLEDTR	78.499	79.1	564.765	564.76	68340.8	72520.6	0.942
gi|148231271	IGDPLLEDTR	78.499	78.841	564.765	564.763	68340.8	73752.8	0.927
gi|148231271	IGDPLLEDTR	78.629	79.23	564.765	564.756	66118.3	72155.6	0.916
gi|148231271	IGDPLLEDTR	78.629	79.1	564.765	564.76	66118.3	72520.6	0.912
gi|148231271	IGDPLLEDTR	78.629	78.841	564.765	564.763	66118.3	73752.8	0.896
gi|148231271	IGDPLLEDTR	78.888	79.23	564.763	564.756	63657.2	72155.6	0.882
gi|148231271	IGDPLLEDTR	78.888	79.1	564.763	564.76	63657.2	72520.6	0.878
gi|148231271	IGDPLLEDTR	78.888	78.841	564.763	564.763	63657.2	73752.8	0.863
gi|148231271	MGPLINQIQLDR	88.384	89.078	707.346	707.341	4368.05	2966.12	1.473
gi|148231271	MGPLINQIQLDR	97.455	97.628	699.349	699.338	13501.6	16251.6	0.831
gi|148231271	MGPLINQIQLDR	97.16	97.628	699.346	699.338	13328.3	16251.6	0.82
gi|148231271	SIKPVTLELGGK	73.965	73.919	414.562	414.556	18614.1	28092.3	0.663
gi|148231271	SIKPVTLELGGK	73.965	74.178	414.562	414.555	18614.1	29258.3	0.636
gi|148231271	SIKPVTLELGGK	73.647	73.919	414.561	414.556	17690.9	28092.3	0.63
gi|148231271	SIKPVTLELGGK	73.647	74.178	414.561	414.555	17690.9	29258.3	0.605
gi|148231271	SIKPVTLELGGK	73.835	74.049	621.342	621.33	7098.42	10974.5	0.647
gi|148231271	SLTTGTFQNTQPLNYR	86.276	86.947	920.92	920.906	26062.8	27169.1	0.959
gi|148231271	SLTTGTFQNTQPLNYR	86.088	86.947	920.914	920.906	25352.4	27169.1	0.933
gi|148231271	VFGFLK	90.941	91.799	355.695	355.686	52001.6	84712.3	0.614
gi|148231271	VFGFLK	90.588	91.799	355.696	355.686	50570.9	84712.3	0.597
gi|148231271	VFGFLK	90.941	92.188	355.695	355.689	52001.6	91807.9	0.566
gi|148231271	VFGFLK	90.941	91.54	355.695	355.689	52001.6	93125.7	0.558
gi|148231271	VFGFLK	90.588	92.188	355.696	355.689	50570.9	91807.9	0.551
gi|148231271	VFGFLK	90.588	91.54	355.696	355.689	50570.9	93125.7	0.543
gi|148231271	VQPIDSVGEEK	54.025	54.889	600.766	600.764	46948.4	50938.8	0.922
gi|148231271	VQPIDSVGEEK	54.025	54.371	600.766	600.761	46948.4	51271.1	0.916
gi|148231271	VQPIDSVGEEK	54.025	54.241	600.766	600.76	46948.4	51293.2	0.915
gi|148231271	VQPIDSVGEEK	54.025	55.147	600.766	600.766	46948.4	51343.6	0.914
gi|148231271	VQPIDSVGEEK	54.413	54.889	600.769	600.764	45202.6	50938.8	0.887
gi|148231271	VQPIDSVGEEK	54.413	54.371	600.769	600.761	45202.6	51271.1	0.882
gi|148231271	VQPIDSVGEEK	54.413	54.241	600.769	600.76	45202.6	51293.2	0.881
gi|148231271	VQPIDSVGEEK	54.413	55.147	600.769	600.766	45202.6	51343.6	0.88
gi|148231271	VSFTGSVPTGSK	63.345	63.431	583.771	583.763	57867.6	81585.7	0.709
gi|148231271	VSFTGSVPTGSK	62.957	63.431	583.771	583.763	57413.7	81585.7	0.704
gi|148231271	VSFTGSVPTGSK	63.086	63.431	583.771	583.763	57252.7	81585.7	0.702
gi|148232240	FKDIFQEIYEK	104.838	105.563	487.229	487.222	5052.4	5624.73	0.898
gi|148232240	VEISFTPK	73.906	74.308	460.729	460.724	13428	13254	1.013
gi|148232240	VEISFTPK	74.094	74.308	460.73	460.724	13346.5	13254	1.007
gi|148232264	SISPLFSDDVSK	86.7	87.465	647.799	647.786	7574.82	11001.6	0.689
gi|148232264	SISPLFSDDVSK	86.57	87.465	647.798	647.786	7510.05	11001.6	0.683
gi|148232264	SISPLFSDDVSK	86.7	87.653	647.799	647.782	7574.82	12412.6	0.61
gi|148232264	SISPLFSDDVSK	86.57	87.653	647.798	647.782	7510.05	12412.6	0.605
gi|148232264	SSVLVQIEQLR	106.486	107.081	636.335	636.328	9815.77	9067.08	1.083
gi|148232264	SSVLVQIEQLR	106.486	106.822	636.335	636.326	9815.77	9314.62	1.054
gi|148232264	SSVLVQIEQLR	106.357	107.081	636.338	636.328	8690.29	9067.08	0.958
gi|148232264	SSVLVQIEQLR	106.357	106.822	636.338	636.326	8690.29	9314.62	0.933
gi|148232264	VNVLPLGSGAIAGNPLGVDR	112.994	113.459	640.325	640.324	5347.06	4917.52	1.087
gi|148232311	ASDITSVPSAGK	84.626	85.71	566.773	566.765	10231.7	11878.7	0.861
gi|148232311	ASDITSVPSAGK	84.626	85.839	566.773	566.764	10231.7	11903.3	0.86
gi|148233183	EHALLAYTLGVK	89.516	90.115	657.842	657.832	4524.61	5430.04	0.833
gi|148233183	QLIVGINK	66.913	67.387	442.749	442.749	14405.6	24518.6	0.588
gi|148233183	THINIVVIGHVDSGK	74.519	74.955	530.263	530.265	6899.2	9461.17	0.729
gi|148233183	YYVTIIDAPGHR	79.924	80.784	468.883	468.88	18715.7	22251.7	0.841
gi|148233183	YYVTIIDAPGHR	79.924	80.525	468.883	468.881	18715.7	22494.9	0.832
gi|148233713	DIVYIGLR	92.013	92.706	474.755	474.746	10026.5	9410.51	1.065
gi|148233713	DVDPGEHYILK	68.525	68.87	429.191	429.186	28478	26613.1	1.07
gi|148233713	DVDPGEHYILK	68.302	68.87	429.192	429.186	27075.8	26613.1	1.017
gi|148233713	DVDPGEHYILK	68.431	68.811	643.288	643.279	12512.8	11709.8	1.069
gi|148233713	LREFGNDVR	49.957	50.233	369.172	369.163	17659.6	17601.2	1.003
gi|148233713	MPAVPGFEWVKPCLR	114.288	114.883	596.276	596.282	2896.15	3299.09	0.878
gi|148233713	TALDMTLSCFGK	102.283	102.749	672.284	672.275	5515.63	9028.84	0.611
gi|148233713	TALDMTLSCFGK	102.283	102.454	672.284	672.274	5515.63	9170.39	0.601
gi|148233713	TGLLSAVDIMEVNPSR	119.558	120.025	851.402	851.394	12329.8	12719.3	0.969
gi|148233713	TGLLSAVDIMEVNPSR	119.558	120.449	851.402	851.394	12329.8	12725.4	0.969
gi|148233713	TGLLSAVDIMEVNPSR	119.723	120.025	851.398	851.394	12188.7	12719.3	0.958
gi|148233713	TGLLSAVDIMEVNPSR	119.723	120.449	851.398	851.394	12188.7	12725.4	0.958
gi|148233713	TGLLSAVDIMEVNPSR	120.018	120.025	851.399	851.394	11818	12719.3	0.929
gi|148233713	TGLLSAVDIMEVNPSR	120.018	120.449	851.399	851.394	11818	12725.4	0.929
gi|148233713	TSVGVIGAPFSK	82.682	83.506	581.791	581.786	63287.8	125055	0.506
gi|148233713	TSVGVIGAPFSK	82.776	83.506	581.794	581.786	62212.3	125055	0.497
gi|148233713	TSVGVIGAPFSK	83.036	83.506	581.797	581.786	59860.8	125055	0.479
gi|148233713	TSVGVIGAPFSK	82.682	83.765	581.791	581.786	63287.8	132871	0.476
gi|148233713	TSVGVIGAPFSK	82.776	83.765	581.794	581.786	62212.3	132871	0.468
gi|148233713	TSVGVIGAPFSK	83.036	83.765	581.797	581.786	59860.8	132871	0.451
gi|148233713	VMEETLEYLVGK	107.392	108.245	705.83	705.817	16923.1	19808.5	0.854
gi|148233713	VMEETLEYLVGK	107.651	108.245	705.827	705.817	16632.7	19808.5	0.84
gi|148233713	VMEETLEYLVGK	107.392	107.857	705.83	705.815	16923.1	20592	0.822
gi|148233713	VMEETLEYLVGK	107.651	107.857	705.827	705.815	16632.7	20592	0.808
gi|148233713	YYSMSEVDYLK	93.144	93.742	699.282	699.274	7264.08	8321.03	0.873
gi|148234425	ELQASGLTGEALDK	76.167	76.545	716.327	716.316	5420.26	6362.72	0.852
gi|148234425	VWFVSNIDGTHIAK	98.067	98.534	529.578	529.577	7155.84	7027	1.018
gi|148234619	GYSFGHPTSVAGEVIFNTGLAGYVEAITDPGYR	154.44	154.559	1149.16	1149.16	524.318	653.177	0.803
gi|148234619	IALGIPLPEIK	117.17	118.083	582.341	582.337	18374.6	19114.2	0.961
gi|148234619	IALGIPLPEIK	117.17	117.824	582.341	582.337	18374.6	19641.1	0.936
gi|148234619	IALGIPLPEIK	117.487	118.083	582.34	582.337	17711.3	19114.2	0.927
gi|148234619	IALGIPLPEIK	117.487	117.824	582.34	582.337	17711.3	19641.1	0.902
gi|148234619	IANAFAISGPFNVQFLVR	142.159	142.361	982.487	982.485	3718.44	5890.65	0.631
gi|148234619	IANAFAISGPFNVQFLVR	142.159	142.619	982.487	982.485	3718.44	6229.23	0.597
gi|148234619	IEFEGQPVELVDPNKR	92.626	93.259	623.962	623.954	12464.7	9841.61	1.267
gi|148234619	LYFEELSQER	91.589	92.223	657.286	657.28	7290.03	6355.49	1.147
gi|148234619	SFAADVNLR	74.483	74.567	496.727	496.723	17404.5	13972.2	1.246
gi|148234619	SFAADVNLR	74.259	74.567	496.732	496.723	16735.9	13972.2	1.198
gi|148234619	SFAADVNLR	74.483	74.826	496.727	496.725	17404.5	14767.7	1.179
gi|148234619	SFAADVNLR	74.259	74.826	496.732	496.725	16735.9	14767.7	1.133
gi|148234619	STFSAILDELQIPQAPWK	151.16	151.367	1022.51	1022.49	1511.7	2673.46	0.565
gi|148234619	TLGVDFIDVATK	107.004	107.34	639.822	639.812	8505.31	9941.48	0.856
gi|148234619	TLGVDFIDVATK	107.004	107.728	639.822	639.81	8505.31	11137.8	0.764
gi|148234619	WFLYK	92.827	93.943	378.69	378.678	5169.69	4883.44	1.059
gi|148234619	WFLYK	92.827	93.648	378.69	378.685	5169.69	4915.93	1.052
gi|148234619	YVQDNFLIR	87.478	88.725	584.281	584.268	13559.5	15593.7	0.87
gi|148234947	GLPDNIASVLNK	100.952	101.419	620.817	620.809	8890.49	9734.03	0.913
gi|148234947	IFNTNNLWISLSAIK	138.799	139.127	867.436	867.436	7313.1	8159.84	0.896
gi|148234947	IFNTNNLWISLSAIK	138.54	139.127	867.444	867.436	7250.67	8159.84	0.889
gi|148234947	IFNTNNLWISLSAIK	138.799	138.869	867.436	867.434	7313.1	8252.33	0.886
gi|148234947	IFNTNNLWISLSAIK	138.54	138.869	867.444	867.434	7250.67	8252.33	0.879
gi|148234947	LVEIAQVPK	70.856	71.588	498.776	498.773	17699.8	19321.2	0.916
gi|148234947	LVEIAQVPK	71.115	71.588	498.779	498.773	17584.2	19321.2	0.91
gi|148234947	LVEIAQVPK	70.856	71.235	498.776	498.771	17699.8	19712.2	0.898
gi|148234947	LVEIAQVPK	71.115	71.235	498.779	498.771	17584.2	19712.2	0.892
gi|148234947	SFENSLGINVPR	92.791	93.518	666.811	666.806	10317.6	10778.2	0.957
gi|148236059	LWSTFQAPER	84.403	85.522	617.784	617.768	2485.59	2469.21	1.007
gi|148236059	VAIDVGYR	66.488	66.927	446.716	446.716	3852.33	4455.29	0.865
gi|148236091	GNIYSLNEGYAK	73.871	74.214	664.792	664.784	5740.47	4647.48	1.235
gi|148236091	KAGLANLYGIAGSTNVTGDQVK	93.792	94.39	726.358	726.342	4776.09	5159.89	0.926
gi|148236091	TLVYGGIFLYPANVK	121.406	122.354	827.938	827.919	14329.6	15052.1	0.952
gi|148236091	TLVYGGIFLYPANVK	121.406	121.966	827.938	827.915	14329.6	15951.3	0.898
gi|148236091	TLVYGGIFLYPANVK	121.759	122.354	827.924	827.919	13383.9	15052.1	0.889
gi|148236091	TLVYGGIFLYPANVK	121.759	121.966	827.924	827.915	13383.9	15951.3	0.839
gi|148236249	LVSDVQDALR	73.576	73.79	558.265	558.259	20132.3	27322.3	0.737
gi|148236249	LVSDVQDALR	73.317	73.79	558.271	558.259	18589	27322.3	0.68
gi|148236249	LVSDVQDALR	73.576	73.437	558.265	558.266	20132.3	29590.2	0.68
gi|148236249	LVSDVQDALR	73.317	73.437	558.271	558.266	18589	29590.2	0.628
gi|148236351	TNVSEGVAQSVR	52.544	52.76	623.787	623.779	5302.6	6149.06	0.862
gi|148236351	VVLAYEPVWAIGTGK	116.581	117.306	801.905	801.892	6648.76	5821.9	1.142
gi|148236351	VVLAYEPVWAIGTGK	116.581	117.047	801.905	801.898	6648.76	5913.76	1.124
gi|148237546	AAIAWGPK	65.417	66.02	407.208	407.202	15475.3	19131.1	0.809
gi|148237546	AAIAWGPK	65.417	65.797	407.208	407.203	15475.3	19200	0.806
gi|148237546	AAIAWGPK	65.099	66.02	407.21	407.202	12726.6	19131.1	0.665
gi|148237546	AAIAWGPK	65.099	65.797	407.21	407.203	12726.6	19200	0.663
gi|148237546	FPAILGHEGAGIVESVGEGVK	110.7	111.611	689.334	689.326	16510.4	12385.7	1.333
gi|148237546	FPAILGHEGAGIVESVGEGVK	110.57	111.611	689.329	689.326	16319.3	12385.7	1.318
gi|148237546	FPAILGHEGAGIVESVGEGVK	110.7	110.87	689.334	689.324	16510.4	13244.2	1.247
gi|148237546	FPAILGHEGAGIVESVGEGVK	110.57	110.87	689.329	689.324	16319.3	13244.2	1.232
gi|148237546	FPAILGHEGAGIVESVGEGVK	110.7	111.223	689.334	689.316	16510.4	13568.9	1.217
gi|148237546	FPAILGHEGAGIVESVGEGVK	110.57	111.223	689.329	689.316	16319.3	13568.9	1.203
gi|148237546	GALFGGWK	90.459	91.151	418.203	418.195	8708.25	9711.21	0.897
gi|148237546	IIGVDTNPDK	56.742	57.088	536.255	536.246	30692.7	36846.8	0.833
gi|148237546	IIGVDTNPDK	56.742	56.865	536.255	536.247	30692.7	39503	0.777
gi|148237546	INEGFDLLR	95.252	95.98	538.765	538.755	23313.1	25287.5	0.922
gi|148237546	QPLTIEDIEVAPPK	100.01	100.217	775.391	775.375	14619.6	16334.8	0.895
gi|148237546	QPLTIEDIEVAPPK	100.01	100.347	775.391	775.373	14619.6	16870.4	0.867
gi|148237649	LENRPVPEPGPNEVLLK	79.571	80.172	634.316	634.306	5747.52	6718.39	0.855
gi|148237649	VAIEPGVPR	60.885	61.101	469.246	469.241	7833.1	9316.44	0.841
gi|148237649	VFICGAGPIGLVSLLVAK	155.872	156.451	907.489	907.481	1795.78	7686.35	0.234
gi|148237649	VFICGAGPIGLVSLLVAK	155.872	155.84	907.489	907.49	1795.78	7853.93	0.229
gi|148237649	VFICGAGPIGLVSLLVAK	155.872	156.063	907.489	907.482	1795.78	7932.48	0.226
gi|156119465	LAELEAALQK	78.923	79.395	543.279	543.275	6190.74	9433.28	0.656
gi|16332351	FSCFLGDR	76.815	77.322	501.197	501.192	6630.27	13457.1	0.493
gi|16332351	FSCFLGDR	76.815	77.028	501.197	501.192	6630.27	14327.7	0.463
gi|16332351	ILDPTCLQNFK	93.698	94.519	674.813	674.803	7798.73	19197.7	0.406
gi|16332351	ILDPTCLQNFK	93.698	94.26	674.813	674.807	7798.73	19336.6	0.403
gi|16332351	LGLDFPNLPYLVDGDVK	140.22	140.42	937.947	937.945	11147.5	13966.3	0.798
gi|16332351	LGLDFPNLPYLVDGDVK	140.22	140.161	937.947	937.944	11147.5	14197.8	0.785
gi|16332351	LGLDFPNLPYLVDGDVK	139.832	140.42	937.959	937.945	10344.2	13966.3	0.741
gi|16332351	LGLDFPNLPYLVDGDVK	139.832	140.161	937.959	937.944	10344.2	14197.8	0.729
gi|16332351	LLLEYTGTQYEEK	88.09	88.466	793.863	793.853	13113.4	15091.9	0.869
gi|16332351	LLLEYTGTQYEEK	87.772	88.466	793.866	793.853	12704.5	15091.9	0.842
gi|16332351	LTQSNAILR	55.06	55.277	508.266	508.259	23679	38388.5	0.617
gi|16332351	LYVTGDAPNYDK	64.899	65.244	678.291	678.282	20423.7	20743.9	0.985
gi|16332351	MGLVVIAYSPQFETLK	123.44	123.907	898.437	898.439	6390.55	9356.93	0.683
gi|16332351	MGLVVIAYSPQFETLK	123.699	123.907	898.438	898.439	5807.72	9356.93	0.621
gi|16332351	MGLVVIAYSPQFETLK	123.44	123.719	898.437	898.426	6390.55	10416.8	0.613
gi|16332351	MGLVVIAYSPQFETLK	123.569	123.907	898.432	898.439	5730.97	9356.93	0.612
gi|16332351	MGLVVIAYSPQFETLK	123.699	123.719	898.438	898.426	5807.72	10416.8	0.558
gi|16332351	MGLVVIAYSPQFETLK	123.569	123.719	898.432	898.426	5730.97	10416.8	0.55
gi|16332351	NLQAFLTR	87.831	88.69	481.754	481.742	21664.3	31323.6	0.692
gi|16332351	NLQAFLTR	87.831	88.56	481.754	481.742	21664.3	31317.5	0.692
gi|16332351	NLQAFLTR	87.442	88.69	481.752	481.742	21536.5	31323.6	0.688
gi|16332351	NLQAFLTR	87.442	88.56	481.752	481.742	21536.5	31317.5	0.688
gi|16332351	VVILGYWDIR	124.734	125.33	617.317	617.315	20722.5	26421.4	0.784
gi|16332351	VVILGYWDIR	124.734	125.071	617.317	617.312	20722.5	27625.5	0.75
gi|16332351	VVILGYWDIR	124.475	125.33	617.309	617.315	19297.6	26421.4	0.73
gi|16332351	VVILGYWDIR	124.475	125.071	617.309	617.312	19297.6	27625.5	0.699
gi|1703127	AVFPSIVGRPR	77.369	77.84	400.209	400.214	7364.33	10246.4	0.719
gi|1703127	GYSFTTTAER	61.827	62.007	566.735	566.723	38627.2	39401.5	0.98
gi|1703127	GYSFTTTAER	61.438	62.007	566.735	566.723	35209.8	39401.5	0.894
gi|1703127	IWHHTFYNELR	72.576	72.789	505.89	505.884	32454	29231.2	1.11
gi|1703127	IWHHTFYNELR	72.576	72.495	505.89	505.884	32454	29776.9	1.09
gi|1703127	QEYDESGPSIVHR	55.872	56.348	506.207	506.201	23698	30642.5	0.773
gi|1703127	QEYDESGPSIVHR	55.872	55.995	506.207	506.199	23698	30831.8	0.769
gi|1703127	RGILTLK	57.943	58.677	400.738	400.738	14921.2	8208.26	1.818
gi|1703127	SYELPDGQVITIGNER	104.579	104.915	895.909	895.896	15062.6	14716	1.024
gi|1703127	SYELPDGQVITIGNER	104.579	105.304	895.909	895.896	15062.6	14756.1	1.021
gi|1703127	VAPEEHPVLLTEAPLNPK	86.405	87.265	651.992	651.983	32036.2	35927	0.892
gi|1703127	VAPEEHPVLLTEAPLNPK	86.405	87.135	651.992	651.985	32036.2	36079.8	0.888
gi|1703127	VAPEEHPVLLTEAPLNPK	86.311	87.265	651.993	651.983	31803.3	35927	0.885
gi|1703127	VAPEEHPVLLTEAPLNPK	86.311	87.135	651.993	651.985	31803.3	36079.8	0.881
gi|21952442	LIYFNLEGR	101.953	102.16	562.774	562.769	120072	129305	0.929
gi|21952442	LIYFNLEGR	101.565	102.16	562.777	562.769	119280	129305	0.922
gi|21952442	LIYFNLEGR	101.953	102.548	562.774	562.767	120072	134674	0.892
gi|21952442	LIYFNLEGR	101.565	102.548	562.777	562.767	119280	134674	0.886
gi|21952442	LLALKER	62.827	62.784	421.73	421.725	128231	121928	1.052
gi|21952442	LLALKER	62.827	63.043	421.73	421.724	128231	123818	1.036
gi|21952442	LLALKER	62.568	62.784	421.728	421.725	121653	121928	0.998
gi|21952442	LLALKER	62.568	63.043	421.728	421.724	121653	123818	0.983
gi|21952442	VDALIDTIDDFFSK	153.157	153.531	799.861	799.849	19022.5	26149.8	0.727
gi|21952442	VDALIDTIDDFFSK	153.157	153.143	799.861	799.854	19022.5	26183.1	0.727
gi|21952442	VDALIDTIDDFFSK	152.899	153.531	799.864	799.849	18522.3	26149.8	0.708
gi|21952442	VDALIDTIDDFFSK	152.899	153.143	799.864	799.854	18522.3	26183.1	0.707
gi|291290905	GYYAQLSK	55.578	55.535	465.209	465.199	437307	115672	3.781
gi|291290905	GYYAQLSK	55.578	55.406	465.209	465.201	437307	116572	3.751
gi|291290905	GYYAQLSK	55.578	55.665	465.209	465.201	437307	116637	3.749
gi|291290905	GYYAQLSK	54.801	55.535	465.207	465.199	407136	115672	3.52
gi|291290905	GYYAQLSK	54.801	55.406	465.207	465.201	407136	116572	3.493
gi|291290905	GYYAQLSK	54.801	55.665	465.207	465.201	407136	116637	3.491
gi|291290905	GYYAQLSK	55.19	55.535	465.204	465.199	397144	115672	3.433
gi|291290905	GYYAQLSK	55.19	55.406	465.204	465.201	397144	116572	3.407
gi|291290905	GYYAQLSK	55.19	55.665	465.204	465.201	397144	116637	3.405
gi|291290905	HHSETLHVDPANFK	57.813	58.289	544.568	544.562	22916.2	6504.78	3.523
gi|291290905	LLNTFPWTQR	104.932	105.139	638.315	638.303	260767	116335	2.242
gi|291290905	LLNTFPWTQR	104.932	105.268	638.315	638.303	260767	118677	2.197
gi|291290905	LLNTFPWTQR	104.544	105.139	638.313	638.303	245191	116335	2.108
gi|291290905	LLNTFPWTQR	104.544	105.268	638.313	638.303	245191	118677	2.066
gi|291290905	LLNTFPWTQR	104.285	105.139	638.311	638.303	239687	116335	2.06
gi|291290905	LLNTFPWTQR	104.285	105.268	638.311	638.303	239687	118677	2.02
gi|291290905	QLINSTWGK	72.022	72.624	523.751	523.745	767087	318014	2.412
gi|291290905	QLINSTWGK	71.892	72.624	523.754	523.745	755642	318014	2.376
gi|291290905	QLINSTWGK	72.411	72.624	523.753	523.745	753545	318014	2.37
gi|291290905	QLINSTWGK	72.799	72.624	523.754	523.745	751540	318014	2.363
gi|291290905	QLINSTWGK	72.022	73.401	523.751	523.743	767087	326320	2.351
gi|291290905	QLINSTWGK	71.892	73.401	523.754	523.743	755642	326320	2.316
gi|291290905	QLINSTWGK	72.411	73.401	523.753	523.743	753545	326320	2.309
gi|291290905	QLINSTWGK	72.799	73.401	523.754	523.743	751540	326320	2.303
gi|291290905	QLINSTWGK	72.022	73.013	523.751	523.741	767087	334930	2.29
gi|291290905	QLINSTWGK	71.892	73.013	523.754	523.741	755642	334930	2.256
gi|291290905	QLINSTWGK	72.411	73.013	523.753	523.741	753545	334930	2.25
gi|291290905	QLINSTWGK	72.799	73.013	523.754	523.741	751540	334930	2.244
gi|291290905	VVTSVGEAIK	57.907	57.994	501.762	501.754	183735	109043	1.685
gi|291290905	VVTSVGEAIK	57.519	57.994	501.761	501.754	181108	109043	1.661
gi|32450581	FADENFTLK	80.054	80.655	542.736	542.732	20582.9	18009.2	1.143
gi|32450739	EGLAILAELGLER	140.479	140.808	692.369	692.348	3263	3871.2	0.843
gi|32450739	EGLAILAELGLER	140.479	140.714	692.369	692.351	3263	3884.28	0.84
gi|32450739	YVSKPVGEAFTLK	75.555	75.933	480.24	480.239	8542.28	7680.45	1.112
gi|32450751	ALQASALSAWLGK	114.159	114.847	658.347	658.331	25638.4	39572.8	0.648
gi|32450751	ALQASALSAWLGK	114.511	114.847	658.336	658.331	25475.9	39572.8	0.644
gi|32450751	ALQASALSAWLGK	114.159	114.977	658.347	658.332	25638.4	42728.9	0.6
gi|32450751	ALQASALSAWLGK	114.511	114.977	658.336	658.332	25475.9	42728.9	0.596
gi|32450751	DLGIVVGIK	93.014	93.612	457.258	457.26	9498.27	15147.4	0.627
gi|32450751	DLGIVVGIK	93.014	93.483	457.258	457.258	9498.27	15551.3	0.611
gi|32450751	DLLFTSDPSINK	93.403	93.872	675.316	675.304	7373.34	10500	0.702
gi|32450751	DLLFTSDPSINK	93.215	93.872	675.318	675.304	7351.61	10500	0.7
gi|32450751	DLLFTSDPSINK	93.403	93.683	675.316	675.308	7373.34	10716.5	0.688
gi|32450751	DLLFTSDPSINK	93.215	93.683	675.318	675.308	7351.61	10716.5	0.686
gi|32450751	GILAADESVGTMGSR	78.24	78.747	732.319	732.316	5969.22	4977.88	1.199
gi|32450751	GILAADESVGTMGSR	78.24	78.524	732.319	732.318	5969.22	5021.08	1.189
gi|32450751	GTAPLAGTDGETTTQGLDGLAER	87.348	87.912	744.33	744.314	7339.65	8674.1	0.846
gi|32450751	GTAPLAGTDGETTTQGLDGLAER	87.513	87.912	744.334	744.314	7324.16	8674.1	0.844
gi|32450751	INVENIEENRR	59.331	59.677	462.547	462.544	13074.5	12874	1.016
gi|32450751	ISDSAPSSLAIR	68.914	69.258	608.795	608.789	14197.7	21023.4	0.675
gi|32450751	VSFSYGR	59.625	60.195	408.182	408.174	20918.9	25951.4	0.806
gi|32450751	VSFSYGR	59.849	60.195	408.18	408.174	20914.6	25951.4	0.806
gi|32450751	VSFSYGR	59.625	59.972	408.182	408.176	20918.9	28420.3	0.736
gi|32450751	VSFSYGR	59.849	59.972	408.18	408.176	20914.6	28420.3	0.736
gi|33585701	ILVTLLYALER	137.06	137.741	652.369	652.365	4135.39	8088.24	0.511
gi|33585701	ILVTLLYALER	137.06	137.482	652.369	652.362	4135.39	8163.15	0.507
gi|4586546	EEIFGPVQQILK	115.934	116.012	700.858	700.845	9573.28	9210.47	1.039
gi|4586546	EEIFGPVQQILK	115.934	115.883	700.858	700.852	9573.28	9287.79	1.031
gi|4586546	EEIFGPVQQILK	115.934	116.4	700.858	700.857	9573.28	9434.19	1.015
gi|4586546	EEIFGPVQQILK	115.676	116.012	700.855	700.845	8917.09	9210.47	0.968
gi|4586546	EEIFGPVQQILK	115.676	115.883	700.855	700.852	8917.09	9287.79	0.96
gi|4586546	EEIFGPVQQILK	115.676	116.4	700.855	700.857	8917.09	9434.19	0.945
gi|4586546	IFINNEWHNSISGK	82.258	83.376	553.581	553.579	8212.81	8229.03	0.998
gi|4586546	IFVEEPIYDEFVR	120.723	121.484	828.373	828.368	12823.8	8690.42	1.476
gi|4586546	IFVEEPIYDEFVR	120.723	121.743	828.373	828.365	12823.8	9339.96	1.373
gi|4586546	ILELIESGK	82.034	82.858	501.266	501.261	14033.6	12337.2	1.138
gi|4586546	ILELIESGK	82.423	82.858	501.267	501.261	13423.6	12337.2	1.088
gi|4586546	ILELIESGKK	70.727	71.329	377.21	377.205	18279.3	17581.7	1.04
gi|4586546	ILELIESGKK	70.727	71.2	377.21	377.204	18279.3	17816.4	1.026
gi|4586546	ILELIESGKK	70.539	71.329	377.211	377.205	17809.1	17581.7	1.013
gi|4586546	ILELIESGKK	70.539	71.2	377.211	377.204	17809.1	17816.4	1
gi|4586546	KFPVYNPATGEK	65.193	65.762	450.878	450.874	10278.3	12123	0.848
gi|4586546	KFPVYNPATGEK	65.358	65.833	675.815	675.812	6833.67	7754.15	0.881
gi|4586546	LADLVER	56.872	56.994	408.207	408.204	20312.4	18862.5	1.077
gi|4586546	LADLVER	57.001	56.994	408.208	408.204	20229.2	18862.5	1.072
gi|4586546	LADLVER	56.648	56.994	408.205	408.204	20102.4	18862.5	1.066
gi|4586546	VAFTGSTEVGK	56.483	56.571	548.251	548.244	28673.6	22837	1.256
gi|4586546	VAFTGSTEVGK	56.483	56.736	548.251	548.246	28673.6	23305.5	1.23
gi|4586546	VAFTGSTEVGK	56.26	56.571	548.253	548.244	26705	22837	1.169
gi|4586546	VAFTGSTEVGK	56.26	56.736	548.253	548.246	26705	23305.5	1.146
gi|4586546	VTLELGGK	62.992	63.302	408.718	408.714	24617	21733.1	1.133
gi|4586546	VTLELGGK	62.992	63.56	408.718	408.712	24617	22328.5	1.102
gi|4586546	YGLAAGVFTK	83.849	84.967	513.752	513.743	11041.9	14102.6	0.783
gi|55824753	ADTQMNQWK	96.677	96.662	569.248	569.237	20154.6	16743.2	1.204
gi|55824753	GPLLVQDVVFTDEMAHFDR	129.38	129.709	730.329	730.308	3665.46	4246.41	0.863
gi|55824753	GPLLVQDVVFTDEMAHFDR	129.638	129.709	730.326	730.308	3598.77	4246.41	0.847
gi|55824753	IQALLDK	57.26	57.865	400.722	400.714	20585.7	16426.9	1.253
gi|55824753	IQALLDK	57.26	57.477	400.722	400.714	20585.7	17419.4	1.182
gi|55824753	LFSYPDTHR	61.273	61.913	379.164	379.159	19857.2	17029.4	1.166
gi|55824753	LFSYPDTHR	61.273	61.748	379.164	379.161	19857.2	17066.4	1.164
gi|55824753	LFSYPDTHR	61.532	61.913	379.165	379.159	18451.7	17029.4	1.084
gi|55824753	LFSYPDTHR	61.532	61.748	379.165	379.161	18451.7	17066.4	1.081
gi|55824753	LNLLTVGPR	88.738	89.597	491.777	491.767	38395.4	36289.1	1.058
gi|55824753	LNLLTVGPR	88.738	89.208	491.777	491.772	38395.4	37055.8	1.036
gi|55824753	LNLLTVGPR	88.349	89.597	491.777	491.767	37085.3	36289.1	1.022
gi|55824753	LNLLTVGPR	88.349	89.208	491.777	491.772	37085.3	37055.8	1.001
gi|55824753	LNLLTVGPR	88.291	89.597	491.89	491.767	8885.38	36289.1	0.245
gi|55824753	LNLLTVGPR	88.291	89.208	491.89	491.772	8885.38	37055.8	0.24
gi|6225751	FQQASQDLLR	67.784	67.999	603.281	603.272	11192.5	7894.02	1.418
gi|6225751	NIIHGSDSVESANK	44.976	45.194	490.878	490.872	6993.94	6272.06	1.115
gi|6225751	NIIHGSDSVESANK	45.012	45.323	735.814	735.814	1674.74	1465.54	1.143
gi|6225751	TFIAIKPDGVQR	71.539	71.718	448.9	448.891	16166.1	12334.5	1.311
gi|64580	GYYAQLSK	55.578	55.535	465.209	465.199	437307	115672	3.781
gi|64580	GYYAQLSK	55.578	55.406	465.209	465.201	437307	116572	3.751
gi|64580	GYYAQLSK	55.578	55.665	465.209	465.201	437307	116637	3.749
gi|64580	GYYAQLSK	54.801	55.535	465.207	465.199	407136	115672	3.52
gi|64580	GYYAQLSK	54.801	55.406	465.207	465.201	407136	116572	3.493
gi|64580	GYYAQLSK	54.801	55.665	465.207	465.201	407136	116637	3.491
gi|64580	GYYAQLSK	55.19	55.535	465.204	465.199	397144	115672	3.433
gi|64580	GYYAQLSK	55.19	55.406	465.204	465.201	397144	116572	3.407
gi|64580	GYYAQLSK	55.19	55.665	465.204	465.201	397144	116637	3.405
gi|64580	HHSETLHVDPANFK	57.813	58.289	544.568	544.562	22916.2	6504.78	3.523
gi|64580	IGKEALGR	52.343	52.89	422.21	422.201	9263.8	2108.73	4.393
gi|64580	LLNTFPWTQR	104.932	105.139	638.315	638.303	260767	116335	2.242
gi|64580	LLNTFPWTQR	104.932	105.268	638.315	638.303	260767	118677	2.197
gi|64580	LLNTFPWTQR	104.544	105.139	638.313	638.303	245191	116335	2.108
gi|64580	LLNTFPWTQR	104.544	105.268	638.313	638.303	245191	118677	2.066
gi|64580	LLNTFPWTQR	104.285	105.139	638.311	638.303	239687	116335	2.06
gi|64580	LLNTFPWTQR	104.285	105.268	638.311	638.303	239687	118677	2.02
gi|64580	VVTSVGEAIK	57.907	57.994	501.762	501.754	183735	109043	1.685
gi|64580	VVTSVGEAIK	57.519	57.994	501.761	501.754	181108	109043	1.661
gi|64647	AVCVLAGSGDVK	61.144	61.489	588.271	588.267	9107	9699.07	0.939
gi|64647	AVCVLAGSGDVK	61.144	61.619	588.271	588.269	9107	10223.6	0.891
gi|64647	FTDPQISLK	77.663	78.265	524.751	524.743	9784.53	10521.2	0.93
gi|64647	HVGDLGNVTAEGGVAQFK	81.61	82.469	600.274	600.266	9280.39	13681.3	0.678
gi|64647	HVGDLGNVTAEGGVAQFK	81.775	82.469	600.271	600.266	9213.51	13681.3	0.673
gi|6678469	EIIDLVLDR	109.464	109.964	543.283	543.277	7190.43	2803.65	2.565
gi|6678469	LISQIVSSITASLR	141.29	141.714	744.4	744.401	2321.74	5838.65	0.398
gi|6678469	TIGGGDDSFNTFFSETGAGK	109.629	110.093	1004.41	1004.38	2589.88	2302.62	1.125
gi|70794816	AAVPSGASTGIYEALELR	111.793	112.164	902.931	902.926	4597.28	4503.58	1.021
gi|70794816	FMGKGVSQAVEHINK	77.758	78.359	548.905	548.906	6349.66	6376.9	0.996
gi|70794816	IGAEVYHNLK	56.001	56.183	381.849	381.847	20980.1	15526.3	1.351
gi|70794816	YDLDFK	76.109	76.286	400.668	400.668	3477.19	4087.79	0.851
gi|7416136	EGTLLFVDITGQK	111.994	112.517	710.856	710.843	5055.58	7440.54	0.679
gi|7416136	EGTLLFVDITGQK	112.347	112.517	710.848	710.843	5010.93	7440.54	0.673
gi|7416136	EGTLLFVDITGQK	111.994	112.776	710.856	710.84	5055.58	7783.62	0.65
gi|7416136	EGTLLFVDITGQK	112.347	112.776	710.848	710.84	5010.93	7783.62	0.644
gi|7416136	IGESPVWEEK	70.927	71.106	587.259	587.256	9039.77	8956.65	1.009
gi|7416136	IGESPVWEEK	70.927	71.53	587.259	587.255	9039.77	9266.31	0.976
gi|7416136	TLYYIDSLSFK	111.923	112.258	675.32	675.306	9731.81	6890.08	1.412
gi|7416136	TLYYIDSLSFK	111.923	112.388	675.32	675.308	9731.81	6942.71	1.402
gi|7416136	TLYYIDSLSFK	111.57	112.258	675.321	675.306	9326.06	6890.08	1.354
gi|7416136	TLYYIDSLSFK	111.57	112.388	675.321	675.308	9326.06	6942.71	1.343
gi|7439974	GFGFVTFENVDDAK	110.958	111.517	773.327	773.319	2576.8	2316.76	1.112
gi|77748240	LYTLVLTDPDAPSR	98.585	99.052	780.878	780.868	22945.7	15138.5	1.516
gi|77748240	LYTLVLTDPDAPSR	98.455	99.052	780.875	780.868	22931.4	15138.5	1.515
gi|77748240	LYTLVLTDPDAPSR	98.585	98.922	780.878	780.869	22945.7	15465.6	1.484
gi|77748240	LYTLVLTDPDAPSR	98.455	98.922	780.875	780.869	22931.4	15465.6	1.483
gi|77748240	YVWLVYEQK	100.399	100.606	614.291	614.284	27293	28683.9	0.952
gi|77748240	YVWLVYEQK	100.139	100.606	614.291	614.284	27059.8	28683.9	0.943
gi|77748240	YVWLVYEQK	100.399	100.865	614.291	614.28	27293	30460	0.896
gi|77748240	YVWLVYEQK	100.139	100.865	614.291	614.28	27059.8	30460	0.888
gi|9910617	FFTGNYAPR	72.482	72.695	536.732	536.727	5064.59	7129.92	0.71
gi|9910617	LWGFPRPLP	116.969	117.694	541.784	541.776	7431.35	9723.79	0.764
gi|9910617	LWGFPRPLP	116.711	117.694	541.788	541.776	7432.81	9723.79	0.764
gi|9910617	LWGFPRPLP	116.969	117.377	541.784	541.764	7431.35	10143.5	0.733
gi|9910617	LWGFPRPLP	116.711	117.377	541.788	541.764	7432.81	10143.5	0.733
gi|9910617	RLDRPPILK	55.131	55.607	369.881	369.872	9791.43	14203.2	0.689
gi|9910617	VGLFTEFGK	100.269	100.901	499.242	499.238	5427.42	3699.09	1.467
Protein accession number	Peptide sequence	Retention time (min)		m/z		Peak area		Peptide area ratio
		CE1	CNT2	CE1	CNT2	CE1	CNT2
gi|10197483	GTAPLAGTDGETTTQGLDGLAER	87.513	87.413	744.334	744.325	7324.16	8293.01	0.883
gi|10197483	GTAPLAGTDGETTTQGLDGLAER	87.348	87.413	744.33	744.325	7339.65	8293.01	0.885
gi|10197483	INVENVEENRR	52.084	51.542	457.871	457.876	20886.6	18343.3	1.139
gi|10197483	DLGIVVGIK	93.014	93.114	457.258	457.264	9498.27	14644.9	0.649
gi|10197483	DLGIVVGIK	93.014	92.855	457.258	457.266	9498.27	14104.9	0.673
gi|10197483	VSFSYGR	59.625	59.695	408.182	408.179	20918.9	30589.7	0.684
gi|10197483	VSFSYGR	59.849	59.695	408.18	408.179	20914.6	30589.7	0.684
gi|10197483	VSFSYGR	59.625	59.342	408.182	408.181	20918.9	29511.3	0.709
gi|10197483	VSFSYGR	59.849	59.342	408.18	408.181	20914.6	29511.3	0.709
gi|10197483	ALQASALSAWLGK	114.511	114.607	658.336	658.338	25475.9	34555.9	0.737
gi|10197483	ALQASALSAWLGK	114.159	114.607	658.347	658.338	25638.4	34555.9	0.742
gi|10197483	ALQASALSAWLGK	114.511	114.219	658.336	658.344	25475.9	34159	0.746
gi|10197483	ALQASALSAWLGK	114.159	114.219	658.347	658.344	25638.4	34159	0.751
gi|10197483	ISDSAPSSLSIR	68.266	68.111	616.792	616.795	24650.7	30430.8	0.81
gi|10197483	DLLFTADPSLNK	99.233	98.978	667.316	667.317	19176	16997	1.128
gi|10197483	DLLFTADPSLNK	99.233	99.201	667.316	667.319	19176	16643.2	1.152
gi|1065161	HVGDLGNVTAEGGVAQFK	81.775	81.711	600.271	600.277	9213.51	12352.2	0.746
gi|1065161	HVGDLGNVTAEGGVAQFK	81.61	81.711	600.274	600.277	9280.39	12352.2	0.751
gi|1065161	ITDSLISLK	83.884	84.304	495.266	495.269	19732.9	25042.2	0.788
gi|1065161	AVCVLAGSGDVK	61.144	60.989	588.271	588.277	9107	11380.8	0.8
gi|1065161	ITDSLISLK	84.202	84.304	495.265	495.269	20920.7	25042.2	0.835
gi|1065161	ITDSLISLK	83.884	84.563	495.266	495.269	19732.9	23093.2	0.854
gi|1065161	ITDSLISLK	84.202	84.563	495.265	495.269	20920.7	23093.2	0.906
gi|11035016	NYTEEEDRFLICMLHK	133.338	133.557	705.35	705.357	9049.01	7794.07	1.161
gi|11035016	NYTEEEDRFLICMLHK	133.69	133.557	705.359	705.357	9206.31	7794.07	1.181
gi|11035016	SRTAMELQR	52.99	52.447	546.279	546.28	21166.7	28235.8	0.75
gi|11035016	SRTAMELQR	52.731	52.447	546.278	546.28	21289.1	28235.8	0.754
gi|11035016	SRTAMELQR	52.99	52.095	546.279	546.278	21166.7	26551.7	0.797
gi|11035016	SRTAMELQR	52.731	52.095	546.278	546.278	21289.1	26551.7	0.802
gi|11035016	ILIFSQMTR	101.953	101.921	562.774	562.774	120072	136032	0.883
gi|11035016	LVDQNLNK	103.248	103.345	472.274	472.274	22380	24065.7	0.93
gi|11035016	LVDQNLNK	103.248	103.121	472.274	472.271	22380	23955.6	0.934
gi|112688	NLLSVAYK	79.665	79.638	454.238	454.24	14013	16606.4	0.844
gi|112688	NLLSVAYK	79.665	79.379	454.238	454.238	14013	16376.5	0.856
gi|112688	VFYLK	67.69	67.794	335.179	335.18	7577.68	8856.62	0.856
gi|112688	VFYLK	67.69	67.499	335.179	335.18	7577.68	8612.34	0.88
gi|112688	VFYLK	67.524	67.794	335.18	335.18	7883.84	8856.62	0.89
gi|112688	VFYLK	67.524	67.499	335.18	335.18	7883.84	8612.34	0.915
gi|112688	FLVPNATPPESK	75.426	75.141	650.316	650.316	8104.6	8224.78	0.985
gi|112688	DSTLIMQLLR	127.642	127.581	595.304	595.305	7100.76	5708.05	1.244
gi|11385422	RALQTINK	103.248	103.345	472.274	472.274	22380	24065.7	0.93
gi|11385422	RALQTINK	103.248	103.121	472.274	472.271	22380	23955.6	0.934
gi|11385422	EPILAVRR	87.737	88.132	477.274	477.277	8021.99	4801.27	1.671
gi|118136396	IWPHGDYPLIPVGK	101.989	100.402	531.257	531.261	22523.7	44502.6	0.506
gi|118136396	IWPHGDYPLIPVGK	101.989	101.014	531.257	531.263	22523.7	44386.1	0.507
gi|118136396	IWPHGDYPLIPVGK	101.435	100.402	531.265	531.261	22972.1	44502.6	0.516
gi|118136396	IWPHGDYPLIPVGK	101.989	100.755	531.257	531.258	22523.7	43596.7	0.517
gi|118136396	IWPHGDYPLIPVGK	101.435	101.014	531.265	531.263	22972.1	44386.1	0.518
gi|118136396	IWPHGDYPLIPVGK	101.989	101.403	531.257	531.261	22523.7	42976.7	0.524
gi|118136396	IWPHGDYPLIPVGK	101.435	100.755	531.265	531.258	22972.1	43596.7	0.527
gi|118136396	IWPHGDYPLIPVGK	101.435	101.403	531.265	531.261	22972.1	42976.7	0.535
gi|118136396	IWPHGDYPLIPVGK	101.989	101.956	531.257	531.261	22523.7	41692.5	0.54
gi|118136396	IWPHGDYPLIPVGK	101.046	100.402	531.263	531.261	24186.4	44502.6	0.543
gi|118136396	IWPHGDYPLIPVGK	101.046	101.014	531.263	531.263	24186.4	44386.1	0.545
gi|118136396	IWPHGDYPLIPVGK	101.435	101.956	531.265	531.261	22972.1	41692.5	0.551
gi|118136396	IWPHGDYPLIPVGK	101.046	100.755	531.263	531.258	24186.4	43596.7	0.555
gi|118136396	IWPHGDYPLIPVGK	101.046	101.403	531.263	531.261	24186.4	42976.7	0.563
gi|118136396	IWPHGDYPLIPVGK	101.046	101.956	531.263	531.261	24186.4	41692.5	0.58
gi|118136396	GAGAFGYFEVTHDITK	100.787	100.532	571.585	571.58	24191.6	32281.2	0.749
gi|118136396	NFTDVHPEYGAR	62.18	61.967	469.193	469.203	20089.3	25449.6	0.789
gi|118136396	LFSYPDTHR	61.532	61.119	379.165	379.167	18451.7	21692.7	0.851
gi|118136396	LFSYPDTHR	61.273	61.119	379.164	379.167	19857.2	21692.7	0.915
gi|118136396	GPLLVQDVVFTDEMAHFDR	129.638	129.097	730.326	730.324	3598.77	3863.51	0.931
gi|118136396	GPLLVQDVVFTDEMAHFDR	129.38	129.097	730.329	730.324	3665.46	3863.51	0.949
gi|118136396	GSQKPDVLTTGGGNPISDK	63.287	63.32	624.288	624.288	13033.8	12427.9	1.049
gi|118136396	FSTVAGEAGSSDTVRDPR	58.849	58.695	617.937	617.935	14544.6	13300.8	1.094
gi|118136396	GSQKPDVLTTGGGNPISDK	63.381	63.32	624.287	624.288	14286.4	12427.9	1.15
gi|118136396	LNLLTVGPR	88.291	88.968	491.89	491.777	8885.38	40737.5	0.218
gi|118136396	LNLLTVGPR	88.291	88.579	491.89	491.771	8885.38	38661.8	0.23
gi|118136396	DAQLFIQK	68.985	68.759	481.741	481.741	18124.8	32404.4	0.559
gi|118136396	DAQLFIQK	68.985	69.018	481.741	481.741	18124.8	31843.6	0.569
gi|118136396	IQALLDK	57.26	57.235	400.722	400.72	20585.7	34563.8	0.596
gi|118136396	IQALLDK	57.26	56.847	400.722	400.723	20585.7	33582.8	0.613
gi|118136396	YNSSDEDNVSQVR	47.172	46.665	756.785	756.792	12677.6	20099.7	0.631
gi|118136396	YNSSDEDNVSQVR	47.43	46.665	756.784	756.792	13815.6	20099.7	0.687
gi|118136396	FQVSADVAR	62.698	62.673	496.731	496.734	36581.1	41657.3	0.878
gi|118136396	LNLLTVGPR	88.349	88.968	491.777	491.777	37085.3	40737.5	0.91
gi|118136396	LNLLTVGPR	88.738	88.968	491.777	491.777	38395.4	40737.5	0.943
gi|118136396	LNLLTVGPR	88.349	88.579	491.777	491.771	37085.3	38661.8	0.959
gi|118136396	LNLLTVGPR	88.738	88.579	491.777	491.771	38395.4	38661.8	0.993
gi|118136396	GAGAFGYFEVTHDITK	100.823	100.661	856.879	856.876	6948.66	6524.44	1.065
gi|118136396	FSTVAGEAGSSDTVR	58.072	57.789	742.318	742.311	8767.16	8107.71	1.081
gi|118136396	FNPFDLTK	101.694	101.662	491.226	491.227	52979.4	43582.3	1.216
gi|118384	IIAEPGR	75.52	75.364	378.206	378.206	83137.8	76531.5	1.086
gi|118384	IIAEPGR	75.52	75.752	378.206	378.21	83137.8	75259.1	1.105
gi|118384	IIAEPGR	75.52	75.105	378.206	378.21	83137.8	74330	1.118
gi|118384	IIAEPGR	76.297	75.364	378.208	378.206	86264.9	76531.5	1.127
gi|118384	IIAEPGR	75.202	75.364	378.207	378.206	86503.5	76531.5	1.13
gi|118384	IIAEPGR	75.908	75.364	378.207	378.206	87221.4	76531.5	1.14
gi|118384	IIAEPGR	76.297	75.752	378.208	378.21	86264.9	75259.1	1.146
gi|118384	IIAEPGR	75.202	75.752	378.207	378.21	86503.5	75259.1	1.149
gi|118384	IIAEPGR	75.908	75.752	378.207	378.21	87221.4	75259.1	1.159
gi|118384	IIAEPGR	76.297	75.105	378.208	378.21	86264.9	74330	1.161
gi|118384	IIAEPGR	75.202	75.105	378.207	378.21	86503.5	74330	1.164
gi|118384	IIAEPGR	75.908	75.105	378.207	378.21	87221.4	74330	1.173
gi|120577551	IGEAIVNR	51.567	51.154	436.22	436.227	13358.7	19479.6	0.686
gi|120577551	IGEAIVNR	51.308	51.154	436.222	436.227	13567.5	19479.6	0.697
gi|120577551	IGEAIVNR	51.567	50.895	436.22	436.226	13358.7	18601.7	0.718
gi|120577551	IGEAIVNR	51.308	50.895	436.222	436.226	13567.5	18601.7	0.729
gi|120577551	SSVFINTSR	58.625	58.342	505.734	505.734	11238.2	13032.5	0.862
gi|120577551	LIEAVEEAK	82.423	82.23	501.267	501.269	13423.6	12860.8	1.044
gi|120577551	ISVDFVSLEELAK	125.603	125.346	725.357	725.351	6102.47	5458.78	1.118
gi|120577551	ISVDFVSLEELAK	125.603	125.476	725.357	725.349	6102.47	5383.41	1.134
gi|120577551	ISVDFVSLEELAK	125.545	125.346	725.332	725.351	6690.21	5458.78	1.226
gi|120577551	ISVDFVSLEELAK	125.545	125.476	725.332	725.349	6690.21	5383.41	1.243
gi|122285	AIMPAIAAHGDK	60.014	59.86	398.856	398.857	51884.5	40702.3	1.275
gi|122285	AIMPAIAAHGDK	60.402	59.86	398.855	398.857	53419.2	40702.3	1.312
gi|122285	AIMPAIAAHGDK	60.014	60.083	398.856	398.857	51884.5	38661.5	1.342
gi|122285	AIMPAIAAHGDK	60.402	60.083	398.855	398.857	53419.2	38661.5	1.382
gi|122285	VDPGNFPLLAHNILVVVAMNFPK	168.271	168.131	835.756	835.753	64453.7	34120.4	1.889
gi|122285	VVDALNEASNHLDNIAGSMSK	100.658	100.626	728.983	728.986	46999.4	19999.5	2.35
gi|122285	VVDALNEASNHLDNIAGSMSK	100.658	100.885	728.983	728.983	46999.4	19921.8	2.359
gi|122285	VVDALNEASNHLDNIAGSMSK	100.917	100.626	728.983	728.986	47613.5	19999.5	2.381
gi|122285	VVDALNEASNHLDNIAGSMSK	100.917	100.885	728.983	728.983	47613.5	19921.8	2.39
gi|122285	KVVDALNEASNHLDNIAGSMSK	98.62	98.625	771.68	771.678	6389.74	2531.19	2.524
gi|122285	LSDLHAYDLR	69.302	69.924	401.515	401.517	1.34558e+06	524381	2.566
gi|122285	LSDLHAYDLR	69.302	69.277	401.515	401.519	1.34558e+06	519679	2.589
gi|122285	TYFPSFDFHHNSK	85.404	86.153	542.884	542.88	212442	81021.1	2.622
gi|122285	LSDLHAYDLR	69.691	69.924	401.516	401.517	1.38311e+06	524381	2.638
gi|122285	TYFPSFDFHHNSK	85.109	86.153	542.886	542.88	215123	81021.1	2.655
gi|122285	LSDLHAYDLR	69.691	69.277	401.516	401.519	1.38311e+06	519679	2.661
gi|122285	LSDLHAYDLR	69.302	69.536	401.515	401.519	1.34558e+06	502248	2.679
gi|122285	LSDLHAYDLR	69.043	69.924	401.52	401.517	1.41558e+06	524381	2.7
gi|122285	TYFPSFDFHHNSK	85.793	86.153	542.885	542.88	219164	81021.1	2.705
gi|122285	LSDLHAYDLR	69.043	69.277	401.52	401.519	1.41558e+06	519679	2.724
gi|122285	LSDLHAYDLR	69.691	69.536	401.516	401.519	1.38311e+06	502248	2.754
gi|122285	LSDLHAYDLR	69.043	69.536	401.52	401.519	1.41558e+06	502248	2.818
gi|122285	TYFPSFDFHHNSK	85.404	86.413	542.884	542.886	212442	69539.9	3.055
gi|122285	TYFPSFDFHHNSK	85.109	86.413	542.886	542.886	215123	69539.9	3.094
gi|122285	TYFPSFDFHHNSK	85.793	86.413	542.885	542.886	219164	69539.9	3.152
gi|122285	FGGEALYR	66.395	64.615	456.705	456.705	5629.47	569800	0.01
gi|122285	FGGEALYR	65.582	64.615	456.702	456.705	6847.19	569800	0.012
gi|122285	FGGEALYR	65.582	63.838	456.702	456.707	6847.19	590480	0.012
gi|122285	FGGEALYR	65.582	64.226	456.702	456.706	6847.19	572608	0.012
gi|122285	MFIVNPK	61.791	61.507	432.706	432.708	45918.2	30424.4	1.509
gi|122285	MFIVNPK	62.216	61.507	432.709	432.708	47616.6	30424.4	1.565
gi|122285	MFIVNPK	69.467	70.348	424.713	424.716	301832	161344	1.871
gi|122285	MLLSADDK	55.907	55.847	446.696	446.701	8565.8	4576.71	1.872
gi|122285	MFIVNPK	58.108	58.731	432.709	432.709	41445.5	22033.7	1.881
gi|122285	MFIVNPK	69.467	69.795	424.713	424.712	301832	159903	1.888
gi|122285	MFIVNPK	69.467	69.607	424.713	424.712	301832	158688	1.902
gi|122285	MFIVNPK	58.813	58.731	432.707	432.709	41999.3	22033.7	1.906
gi|122285	MFIVNPK	70.209	70.348	424.711	424.716	312625	161344	1.938
gi|122285	MFIVNPK	70.209	69.795	424.711	424.712	312625	159903	1.955
gi|122285	MFIVNPK	70.209	69.607	424.711	424.712	312625	158688	1.97
gi|122285	ALDKFLATVSTVLTSK	134.372	134.368	847.446	847.431	1502.57	754.028	1.993
gi|122285	MFIVNPK	69.82	70.348	424.71	424.716	321900	161344	1.995
gi|122285	MFIVNPK	69.82	69.795	424.71	424.712	321900	159903	2.013
gi|122285	MFIVNPK	69.82	69.607	424.71	424.712	321900	158688	2.029
gi|122285	MFIVNPK	58.425	58.731	432.709	432.709	45517	22033.7	2.066
gi|122285	MFIVNPK	58.108	57.918	432.709	432.708	41445.5	20016.1	2.071
gi|122285	FLATVSTVLTSK	94.828	95.445	633.834	633.833	1.36387e+06	657415	2.075
gi|122285	FLATVSTVLTSK	94.828	95.834	633.834	633.829	1.36387e+06	656508	2.077
gi|122285	FLATVSTVLTSK	95.476	95.445	633.837	633.833	1.37634e+06	657415	2.094
gi|122285	FLATVSTVLTSK	95.476	95.834	633.837	633.829	1.37634e+06	656508	2.096
gi|122285	MFIVNPK	58.813	57.918	432.707	432.708	41999.3	20016.1	2.098
gi|122285	FLATVSTVLTSK	95.087	95.445	633.835	633.833	1.38479e+06	657415	2.106
gi|122285	FLATVSTVLTSK	94.828	95.186	633.834	633.834	1.36387e+06	647442	2.107
gi|122285	FLATVSTVLTSK	95.087	95.834	633.835	633.829	1.38479e+06	656508	2.109
gi|122285	MFIVNPK	74.613	74.846	424.712	424.712	114274	53792.3	2.124
gi|122285	FLATVSTVLTSK	95.476	95.186	633.837	633.834	1.37634e+06	647442	2.126
gi|122285	MFIVNPK	58.108	58.271	432.709	432.71	41445.5	19393.3	2.137
gi|122285	FLATVSTVLTSK	95.087	95.186	633.835	633.834	1.38479e+06	647442	2.139
gi|122285	MFIVNPK	74.613	74.587	424.712	424.714	114274	53258.6	2.146
gi|122285	FLATVSTVLTSK	95.864	95.445	633.835	633.833	1.41203e+06	657415	2.148
gi|122285	FLATVSTVLTSK	95.864	95.834	633.835	633.829	1.41203e+06	656508	2.151
gi|122285	MFIVNPK	58.813	58.271	432.707	432.71	41999.3	19393.3	2.166
gi|122285	FLATVSTVLTSK	95.864	95.186	633.835	633.834	1.41203e+06	647442	2.181
gi|122285	MFIVNPK	74.872	74.846	424.709	424.712	118192	53792.3	2.197
gi|122285	MFIVNPK	75.39	74.846	424.712	424.712	119093	53792.3	2.214
gi|122285	MFIVNPK	74.872	74.587	424.709	424.714	118192	53258.6	2.219
gi|122285	MFIVNPK	75.39	74.587	424.712	424.714	119093	53258.6	2.236
gi|122285	MFIVNPK	58.425	57.918	432.709	432.708	45517	20016.1	2.274
gi|122285	FGGEALYR	64.381	63.838	456.703	456.707	1.37646e+06	590480	2.331
gi|122285	MFIVNPK	58.425	58.271	432.709	432.71	45517	19393.3	2.347
gi|122285	FGGEALYR	63.734	63.838	456.705	456.707	1.39043e+06	590480	2.355
gi|122285	FGGEALYR	63.993	63.838	456.704	456.707	1.40641e+06	590480	2.382
gi|122285	FGGEALYR	64.381	64.226	456.703	456.706	1.37646e+06	572608	2.404
gi|122285	FGGEALYR	64.381	64.615	456.703	456.705	1.37646e+06	569800	2.416
gi|122285	FGGEALYR	63.734	64.226	456.705	456.706	1.39043e+06	572608	2.428
gi|122285	FGGEALYR	63.734	64.615	456.705	456.705	1.39043e+06	569800	2.44
gi|122285	FGGEALYR	63.993	64.226	456.704	456.706	1.40641e+06	572608	2.456
gi|122285	FGGEALYR	63.993	64.615	456.704	456.705	1.40641e+06	569800	2.468
gi|122285	LSDLHAYDLR	69.079	70.089	601.779	601.776	253984	83620.9	3.037
gi|122285	LSDLHAYDLR	69.338	70.089	601.775	601.776	254946	83620.9	3.049
gi|122285	LSDLHAYDLR	69.079	69.665	601.779	601.779	253984	82531.6	3.077
gi|122285	LSDLHAYDLR	69.338	69.665	601.775	601.779	254946	82531.6	3.089
gi|122285	LSDLHAYDLR	69.079	69.348	601.779	601.779	253984	81335.4	3.123
gi|122285	LSDLHAYDLR	69.338	69.348	601.775	601.779	254946	81335.4	3.134
gi|138532	ILVAELEQLK	102.082	102.121	578.319	578.317	5783.26	4812.38	1.202
gi|147898618	IIGSGTNLDSAR	56.907	56.659	602.282	602.289	4523.1	4957.95	0.912
gi|147898618	QVVDSAYEVIK	77.592	77.213	625.796	625.803	17914.3	15016.7	1.193
gi|147898737	TVAFASAFATFFSR	146.433	146.18	761.849	761.844	2862.24	4616.34	0.62
gi|147898737	LDNLVAIFDVNR	122.312	122.242	694.835	694.842	4036.18	5686.09	0.71
gi|147898737	LDNLVAIFDVNR	122.535	122.242	694.846	694.842	4103.35	5686.09	0.722
gi|147898869	LGADAVGMSTVHEVVVAR	89.256	89.393	604.291	604.279	3941.81	3055.39	1.29
gi|147898869	QTSDWLLSK	82.293	82.265	539.251	539.254	6799.43	7561.94	0.899
gi|147898869	ILGISLITNK	104.803	104.899	536.311	536.307	39526.4	18263.9	2.164
gi|147898869	ILGISLITNK	104.803	105.028	536.311	536.312	39526.4	18148.8	2.178
gi|147899575	AIPAIASWIK	113.347	113.443	535.29	535.289	41619.5	94285	0.441
gi|147899575	AIPAIASWIK	113.347	112.795	535.29	535.288	41619.5	93515.6	0.445
gi|147899575	AIPAIASWIK	112.958	113.443	535.294	535.289	43143.9	94285	0.458
gi|147899575	AIPAIASWIK	113.347	113.054	535.29	535.289	41619.5	90726.7	0.459
gi|147899575	AIPAIASWIK	112.958	112.795	535.294	535.288	43143.9	93515.6	0.461
gi|147899575	AIPAIASWIK	113.347	113.184	535.29	535.29	41619.5	89838.4	0.463
gi|147899575	AIPAIASWIK	112.958	113.054	535.294	535.289	43143.9	90726.7	0.476
gi|147899575	AIPAIASWIK	112.958	113.184	535.294	535.29	43143.9	89838.4	0.48
gi|147899575	VDAIIDTIDDFFSK	152.899	152.887	799.864	799.854	18522.3	25949	0.714
gi|147899575	VDAIIDTIDDFFSK	152.899	153.275	799.864	799.86	18522.3	25822.8	0.717
gi|147899575	VDAIIDTIDDFFSK	153.157	152.887	799.861	799.854	19022.5	25949	0.733
gi|147899575	VDAIIDTIDDFFSK	153.157	153.275	799.861	799.86	19022.5	25822.8	0.737
gi|147899575	LIYFNLEGR	101.565	101.921	562.777	562.774	119280	136032	0.877
gi|147899575	LIYFNLEGR	101.953	101.921	562.774	562.774	120072	136032	0.883
gi|147899575	LIYFNLEGR	101.565	101.532	562.777	562.775	119280	133662	0.892
gi|147899575	LIYFNLEGR	101.953	101.532	562.774	562.775	120072	133662	0.898
gi|147899575	LLALQER	62.568	62.543	421.728	421.73	121653	123350	0.986
gi|147899575	LLALQER	62.568	62.284	421.728	421.73	121653	121661	1
gi|147899575	LLALQER	62.827	62.543	421.73	421.73	128231	123350	1.04
gi|147899575	LLALQER	62.827	62.284	421.73	421.73	128231	121661	1.054
gi|147899575	YLFSYSNIEFEDR	112.052	112.278	841.848	841.842	27379.2	25816.2	1.061
gi|147899575	YLFSYSNIEFEDR	112.311	112.278	841.848	841.842	28682.3	25816.2	1.111
gi|147899575	YLFSYSNIEFEDR	112.052	112.536	841.848	841.838	27379.2	24637.6	1.111
gi|147899575	YLFSYSNIEFEDR	112.311	112.536	841.848	841.838	28682.3	24637.6	1.164
gi|147899575	SGIQLLAYLEK	120.594	120.56	617.823	617.821	103764	84561.3	1.227
gi|147899575	SGIQLLAYLEK	120.594	120.431	617.823	617.824	103764	84032.2	1.235
gi|147899575	SGIQLLAYLEK	120.594	120.949	617.823	617.819	103764	83465.3	1.243
gi|147899575	SGIQLLAYLEK	121.371	120.56	617.826	617.821	107438	84561.3	1.271
gi|147899575	SGIQLLAYLEK	121.371	120.431	617.826	617.824	107438	84032.2	1.279
gi|147899575	SGIQLLAYLEK	121.371	120.949	617.826	617.819	107438	83465.3	1.287
gi|147899575	SGIQLLAYLEK	120.982	120.56	617.82	617.821	111539	84561.3	1.319
gi|147899575	SGIQLLAYLEK	120.982	120.431	617.82	617.824	111539	84032.2	1.327
gi|147899575	SGIQLLAYLEK	120.982	120.949	617.82	617.819	111539	83465.3	1.336
gi|147900590	TKDPATSPDEPDILEIEFK	106.169	106.452	715.657	715.651	4554.12	8518.89	0.535
gi|147900590	TQHSSSLALFCYLNEVAGK	124.122	124.182	708.98	708.973	8965.42	13622.8	0.658
gi|147900590	NHAPPGLYLK	59.46	59.177	370.515	370.521	21606.8	24773.1	0.872
gi|147900590	NHAPPGLYLK	59.46	59.306	370.515	370.517	21606.8	24603.9	0.878
gi|147900590	NHAPPGLYLK	59.59	59.177	370.519	370.521	22039.7	24773.1	0.89
gi|147900590	NHAPPGLYLK	59.59	59.306	370.519	370.517	22039.7	24603.9	0.896
gi|147900590	KHNISVPVTPK	45.493	44.95	407.211	407.217	52866.1	56632.2	0.933
gi|147900590	EQGFDVIAYLANIGQNEDFEEAR	149.925	149.786	876.697	876.697	6063.13	6433.2	0.942
gi|147900590	EQGFDVIAYLANIGQNEDFEEAR	150.054	149.786	876.703	876.697	6128.51	6433.2	0.953
gi|147900590	HNISVPVTPK	52.99	52.447	546.279	546.28	21166.7	28235.8	0.75
gi|147900590	HNISVPVTPK	52.731	52.447	546.278	546.28	21289.1	28235.8	0.754
gi|147900590	HNISVPVTPK	52.99	52.095	546.279	546.278	21166.7	26551.7	0.797
gi|147900590	HNISVPVTPK	52.731	52.095	546.278	546.278	21289.1	26551.7	0.802
gi|147900590	FELTCYSLYPEVK	110.664	110.854	824.861	824.86	4662.74	5782.72	0.806
gi|147900590	FELTCYSLYPEVK	110.664	110.63	824.861	824.865	4662.74	5698.91	0.818
gi|147900590	GQVYVLGR	62.439	62.061	446.224	446.229	43021.3	50872.6	0.846
gi|147900590	GQVYVLGR	62.439	62.614	446.224	446.231	43021.3	50572.5	0.851
gi|147900590	VLVSVLK	71.374	71.349	379.239	379.237	80382	92560.2	0.868
gi|147900590	VLVSVLK	71.374	71.219	379.239	379.234	80382	92101.3	0.873
gi|147900590	VLVSVLK	71.374	71.737	379.239	379.236	80382	91709.4	0.876
gi|147900590	VLVSVLK	71.504	71.349	379.237	379.237	81143.3	92560.2	0.877
gi|147900590	VLVSVLK	71.504	71.219	379.237	379.234	81143.3	92101.3	0.881
gi|147900590	VLVSVLK	71.504	71.737	379.237	379.236	81143.3	91709.4	0.885
gi|147900590	VYIEDIR	68.655	68.37	454.22	454.221	26828.6	29682.7	0.904
gi|147900590	VYIEDIR	68.655	68.629	454.22	454.219	26828.6	29110.2	0.922
gi|147900590	GQVYVLGR	62.439	62.155	446.224	446.228	43021.3	45502.3	0.945
gi|147900590	NHAPPGLYLK	59.367	59.083	555.276	555.274	26586.6	26910.5	0.988
gi|147900590	NHAPPGLYLK	59.367	59.565	555.276	555.273	26586.6	26828.2	0.991
gi|147900590	IIAPWR	75.52	75.364	378.206	378.206	83137.8	76531.5	1.086
gi|147900590	IIAPWR	75.52	75.752	378.206	378.21	83137.8	75259.1	1.105
gi|147900590	IIAPWR	75.52	75.105	378.206	378.21	83137.8	74330	1.118
gi|147900590	IIAPWR	76.297	75.364	378.208	378.206	86264.9	76531.5	1.127
gi|147900590	IIAPWR	75.202	75.364	378.207	378.206	86503.5	76531.5	1.13
gi|147900590	IIAPWR	75.908	75.364	378.207	378.206	87221.4	76531.5	1.14
gi|147900590	IIAPWR	76.297	75.752	378.208	378.21	86264.9	75259.1	1.146
gi|147900590	IIAPWR	75.202	75.752	378.207	378.21	86503.5	75259.1	1.149
gi|147900590	IIAPWR	75.908	75.752	378.207	378.21	87221.4	75259.1	1.159
gi|147900590	IIAPWR	76.297	75.105	378.208	378.21	86264.9	74330	1.161
gi|147900590	IIAPWR	75.202	75.105	378.207	378.21	86503.5	74330	1.164
gi|147900590	IIAPWR	75.908	75.105	378.207	378.21	87221.4	74330	1.173
gi|147900682	GGFVLLDGETFEVK	118.205	118.266	755.861	755.851	785.629	1685.59	0.466
gi|147902535	VITGNTISPADIIIK	103.637	103.898	777.919	777.916	5723.41	7307.07	0.783
gi|147902535	VITGNTISPADIIIK	103.637	103.675	777.919	777.915	5723.41	6561.25	0.872
gi|147902599	YTVLQTYGDTTHTLVEYLGPYR	129.251	129.226	864.06	864.05	1729.41	1483.96	1.165
gi|147902599	YTVLQTYGDTTHTLVEYLGPYR	129.251	129.003	864.06	864.047	1729.41	1460.07	1.184
gi|147902599	EDLNVLQELR	101.341	101.273	614.799	614.798	4868.84	6052.67	0.804
gi|147902603	VVDALNEAANHLDNIAGSMSK	100.658	100.626	728.983	728.986	46999.4	19999.5	2.35
gi|147902603	VVDALNEAANHLDNIAGSMSK	100.658	100.885	728.983	728.983	46999.4	19921.8	2.359
gi|147902603	VVDALNEAANHLDNIAGSMSK	100.917	100.626	728.983	728.986	47613.5	19999.5	2.381
gi|147902603	VVDALNEAANHLDNIAGSMSK	100.917	100.885	728.983	728.983	47613.5	19921.8	2.39
gi|147902603	VVDALNEAANHLDNIAGSMSK	110.629	110.536	723.653	723.654	17729.3	7217.03	2.457
gi|147902603	VVDALNEAANHLDNIAGSMSK	110.276	110.536	723.664	723.654	17971.1	7217.03	2.49
gi|147902603	LSDLHAYDLR	69.302	69.924	401.515	401.517	1.34558e+06	524381	2.566
gi|147902603	LSDLHAYDLR	69.302	69.277	401.515	401.519	1.34558e+06	519679	2.589
gi|147902603	TYFPSFDFHHNSK	85.404	86.153	542.884	542.88	212442	81021.1	2.622
gi|147902603	LSDLHAYDLR	69.691	69.924	401.516	401.517	1.38311e+06	524381	2.638
gi|147902603	TYFPSFDFHHNSK	85.109	86.153	542.886	542.88	215123	81021.1	2.655
gi|147902603	LSDLHAYDLR	69.691	69.277	401.516	401.519	1.38311e+06	519679	2.661
gi|147902603	LSDLHAYDLR	69.302	69.536	401.515	401.519	1.34558e+06	502248	2.679
gi|147902603	LSDLHAYDLR	69.043	69.924	401.52	401.517	1.41558e+06	524381	2.7
gi|147902603	TYFPSFDFHHNSK	85.793	86.153	542.885	542.88	219164	81021.1	2.705
gi|147902603	LSDLHAYDLR	69.043	69.277	401.52	401.519	1.41558e+06	519679	2.724
gi|147902603	LSDLHAYDLR	69.691	69.536	401.516	401.519	1.38311e+06	502248	2.754
gi|147902603	LSDLHAYDLR	69.043	69.536	401.52	401.519	1.41558e+06	502248	2.818
gi|147902603	TYFPSFDFHHNSK	85.404	86.413	542.884	542.886	212442	69539.9	3.055
gi|147902603	TYFPSFDFHHNSK	85.109	86.413	542.886	542.886	215123	69539.9	3.094
gi|147902603	TYFPSFDFHHNSK	85.793	86.413	542.885	542.886	219164	69539.9	3.152
gi|147902603	FGGEALYR	66.395	64.615	456.705	456.705	5629.47	569800	0.01
gi|147902603	FGGEALYR	65.582	64.615	456.702	456.705	6847.19	569800	0.012
gi|147902603	FGGEALYR	65.582	63.838	456.702	456.707	6847.19	590480	0.012
gi|147902603	FGGEALYR	65.582	64.226	456.702	456.706	6847.19	572608	0.012
gi|147902603	MFLVNPK	61.791	61.507	432.706	432.708	45918.2	30424.4	1.509
gi|147902603	MFLVNPK	62.216	61.507	432.709	432.708	47616.6	30424.4	1.565
gi|147902603	MFLVNPK	69.467	70.348	424.713	424.716	301832	161344	1.871
gi|147902603	MLLSADDK	55.907	55.847	446.696	446.701	8565.8	4576.71	1.872
gi|147902603	MFLVNPK	58.108	58.731	432.709	432.709	41445.5	22033.7	1.881
gi|147902603	MFLVNPK	69.467	69.795	424.713	424.712	301832	159903	1.888
gi|147902603	MFLVNPK	69.467	69.607	424.713	424.712	301832	158688	1.902
gi|147902603	MFLVNPK	58.813	58.731	432.707	432.709	41999.3	22033.7	1.906
gi|147902603	MFLVNPK	70.209	70.348	424.711	424.716	312625	161344	1.938
gi|147902603	MFLVNPK	70.209	69.795	424.711	424.712	312625	159903	1.955
gi|147902603	MFLVNPK	70.209	69.607	424.711	424.712	312625	158688	1.97
gi|147902603	ALDKFLATVSTVLTSK	134.372	134.368	847.446	847.431	1502.57	754.028	1.993
gi|147902603	MFLVNPK	69.82	70.348	424.71	424.716	321900	161344	1.995
gi|147902603	MFLVNPK	69.82	69.795	424.71	424.712	321900	159903	2.013
gi|147902603	MFLVNPK	69.82	69.607	424.71	424.712	321900	158688	2.029
gi|147902603	MFLVNPK	58.425	58.731	432.709	432.709	45517	22033.7	2.066
gi|147902603	MFLVNPK	58.108	57.918	432.709	432.708	41445.5	20016.1	2.071
gi|147902603	FLATVSTVLTSK	94.828	95.445	633.834	633.833	1.36387e+06	657415	2.075
gi|147902603	FLATVSTVLTSK	94.828	95.834	633.834	633.829	1.36387e+06	656508	2.077
gi|147902603	FLATVSTVLTSK	95.476	95.445	633.837	633.833	1.37634e+06	657415	2.094
gi|147902603	FLATVSTVLTSK	95.476	95.834	633.837	633.829	1.37634e+06	656508	2.096
gi|147902603	MFLVNPK	58.813	57.918	432.707	432.708	41999.3	20016.1	2.098
gi|147902603	FLATVSTVLTSK	95.087	95.445	633.835	633.833	1.38479e+06	657415	2.106
gi|147902603	FLATVSTVLTSK	94.828	95.186	633.834	633.834	1.36387e+06	647442	2.107
gi|147902603	FLATVSTVLTSK	95.087	95.834	633.835	633.829	1.38479e+06	656508	2.109
gi|147902603	MFLVNPK	74.613	74.846	424.712	424.712	114274	53792.3	2.124
gi|147902603	FLATVSTVLTSK	95.476	95.186	633.837	633.834	1.37634e+06	647442	2.126
gi|147902603	MFLVNPK	58.108	58.271	432.709	432.71	41445.5	19393.3	2.137
gi|147902603	FLATVSTVLTSK	95.087	95.186	633.835	633.834	1.38479e+06	647442	2.139
gi|147902603	MFLVNPK	74.613	74.587	424.712	424.714	114274	53258.6	2.146
gi|147902603	FLATVSTVLTSK	95.864	95.445	633.835	633.833	1.41203e+06	657415	2.148
gi|147902603	FLATVSTVLTSK	95.864	95.834	633.835	633.829	1.41203e+06	656508	2.151
gi|147902603	MFLVNPK	58.813	58.271	432.707	432.71	41999.3	19393.3	2.166
gi|147902603	FLATVSTVLTSK	95.864	95.186	633.835	633.834	1.41203e+06	647442	2.181
gi|147902603	MFLVNPK	74.872	74.846	424.709	424.712	118192	53792.3	2.197
gi|147902603	MFLVNPK	75.39	74.846	424.712	424.712	119093	53792.3	2.214
gi|147902603	MFLVNPK	74.872	74.587	424.709	424.714	118192	53258.6	2.219
gi|147902603	MFLVNPK	75.39	74.587	424.712	424.714	119093	53258.6	2.236
gi|147902603	MFLVNPK	58.425	57.918	432.709	432.708	45517	20016.1	2.274
gi|147902603	FGGEALYR	64.381	63.838	456.703	456.707	1.37646e+06	590480	2.331
gi|147902603	MFLVNPK	58.425	58.271	432.709	432.71	45517	19393.3	2.347
gi|147902603	FGGEALYR	63.734	63.838	456.705	456.707	1.39043e+06	590480	2.355
gi|147902603	FGGEALYR	63.993	63.838	456.704	456.707	1.40641e+06	590480	2.382
gi|147902603	FGGEALYR	64.381	64.226	456.703	456.706	1.37646e+06	572608	2.404
gi|147902603	FGGEALYR	64.381	64.615	456.703	456.705	1.37646e+06	569800	2.416
gi|147902603	FGGEALYR	63.734	64.226	456.705	456.706	1.39043e+06	572608	2.428
gi|147902603	FGGEALYR	63.734	64.615	456.705	456.705	1.39043e+06	569800	2.44
gi|147902603	FGGEALYR	63.993	64.226	456.704	456.706	1.40641e+06	572608	2.456
gi|147902603	FGGEALYR	63.993	64.615	456.704	456.705	1.40641e+06	569800	2.468
gi|147902603	LSDLHAYDLR	69.079	70.089	601.779	601.776	253984	83620.9	3.037
gi|147902603	LSDLHAYDLR	69.338	70.089	601.775	601.776	254946	83620.9	3.049
gi|147902603	LSDLHAYDLR	69.079	69.665	601.779	601.779	253984	82531.6	3.077
gi|147902603	LSDLHAYDLR	69.338	69.665	601.775	601.779	254946	82531.6	3.089
gi|147902603	LSDLHAYDLR	69.079	69.348	601.779	601.779	253984	81335.4	3.123
gi|147902603	LSDLHAYDLR	69.338	69.348	601.775	601.779	254946	81335.4	3.134
gi|147903225	IGAEFLR	73.129	73.198	403.206	403.208	5655.61	7848.79	0.721
gi|147904296	AVLPTSPK	78.37	77.861	406.715	406.716	13515.5	15593.7	0.867
gi|147904296	AVLPTSPK	78.37	78.084	406.715	406.717	13515.5	15241.7	0.887
gi|147905276	IYNYYK	53.967	53.517	432.192	432.193	3571.83	6571.17	0.544
gi|147905276	SYEPSEDPGVK	48.241	47.956	604.238	604.244	2995.47	4372.02	0.685
gi|147905276	FAIDAIK	77.145	76.824	389.202	389.204	4969.76	5345.99	0.93
gi|147905276	LSSTWEGIQAGK	74.353	74.14	638.795	638.797	6488.94	5893.12	1.101
gi|147905276	LFVLFGVEILK	151.218	151.337	639.364	639.364	10288.5	7651.14	1.345
gi|147905276	LFVLFGVEILK	151.218	151.724	639.364	639.36	10288.5	7620.12	1.35
gi|147906883	YHSETLHVDPLNFK	83.943	84.174	567.257	567.256	6594.62	57232.1	0.115
gi|147906883	YHSETLHVDPLNFK	83.943	83.785	567.257	567.254	6594.62	57586.8	0.115
gi|147906883	HFHEEYTPELHAAYEHLFDAIADALGK	147.209	147.566	1042.11	1042.12	371.839	2649.68	0.14
gi|147906883	HFHEEYTPELHAAYEHLFDAIADALGK	148.244	147.566	1042.12	1042.12	9134.48	2649.68	3.447
gi|147906883	YHSETLHVDPLNFK	83.165	83.785	567.254	567.254	259224	57586.8	4.501
gi|147906883	YHSETLHVDPLNFK	83.165	84.174	567.254	567.256	259224	57232.1	4.529
gi|147906883	YHSETLHVDPLNFK	82.906	83.785	567.252	567.254	263504	57586.8	4.576
gi|147906883	YHSETLHVDPLNFK	82.906	84.174	567.252	567.256	263504	57232.1	4.604
gi|147906883	YHSETLHVDPLNFK	83.554	83.785	567.254	567.254	265894	57586.8	4.617
gi|147906883	YHSETLHVDPLNFK	83.554	84.174	567.254	567.256	265894	57232.1	4.646
gi|147906883	YFSSFGNLNSADAVFHNEAVAAHGEK	104.026	104.287	928.056	928.051	49194.4	9716.29	5.063
gi|147906883	YFSSFGNLNSADAVFHNEAVAAHGEK	104.414	104.287	928.059	928.051	50976.2	9716.29	5.246
gi|147906883	YFSSFGNLNSADAVFHNEAVAAHGEK	104.709	104.287	928.054	928.051	52356.7	9716.29	5.389
gi|147906883	HFHEEYTPELHAAYEHLFDAIADALGK	147.597	147.566	1042.11	1042.12	281091	2649.68	106.085
gi|147906883	HFHEEYTPELHAAYEHLFDAIADALGK	147.985	147.566	1042.12	1042.12	3.73049e+06	2649.68	1407.9
gi|147906883	FGGCLSIALAR	98.267	98.107	582.775	582.78	99975.6	240491	0.416
gi|147906883	FGGCLSIALAR	94.699	94.927	582.78	582.779	151990	170294	0.893
gi|147906883	FGGCLSIALAR	94.44	94.927	582.78	582.779	152796	170294	0.897
gi|147906883	FGGCLSIALAR	94.699	95.316	582.78	582.781	151990	165670	0.917
gi|147906883	FGGCLSIALAR	94.44	95.316	582.78	582.781	152796	165670	0.922
gi|147906883	FGGCLSIALAR	94.699	94.668	582.78	582.777	151990	161874	0.939
gi|147906883	FGGCLSIALAR	94.44	94.668	582.78	582.777	152796	161874	0.944
gi|147906883	FGGCLSIALAR	95.346	94.927	582.784	582.779	184274	170294	1.082
gi|147906883	FGGCLSIALAR	95.346	95.316	582.784	582.781	184274	165670	1.112
gi|147906883	FGGCLSIALAR	95.346	94.668	582.784	582.777	184274	161874	1.138
gi|147906883	FGGCLSIALAR	98.267	96.906	582.775	582.782	99975.6	79981.4	1.25
gi|147906883	FGGCLSIALAR	98.138	98.107	582.78	582.78	334777	240491	1.392
gi|147906883	TIGQEALGR	52.214	52.706	472.729	472.736	722974	373411	1.936
gi|147906883	TIGQEALGR	52.472	52.706	472.729	472.736	737093	373411	1.974
gi|147906883	TIGQEALGR	52.214	51.93	472.729	472.734	722974	364157	1.985
gi|147906883	TIGQEALGR	52.472	51.93	472.729	472.734	737093	364157	2.024
gi|147906883	TIGQEALGR	52.86	52.706	472.727	472.736	778012	373411	2.084
gi|147906883	TIGQEALGR	52.214	52.318	472.729	472.734	722974	343593	2.104
gi|147906883	VVTSIGEAIK	67.101	67.593	508.774	508.769	1.00152e+06	474569	2.11
gi|147906883	TIGQEALGR	52.86	51.93	472.727	472.734	778012	364157	2.136
gi|147906883	TIGQEALGR	52.472	52.318	472.729	472.734	737093	343593	2.145
gi|147906883	VVTSIGEAIK	66.712	67.593	508.764	508.769	1.02116e+06	474569	2.152
gi|147906883	VVTSIGEAIK	67.101	66.946	508.774	508.773	1.00152e+06	458334	2.185
gi|147906883	VVTSIGEAIK	67.489	67.593	508.771	508.769	1.05375e+06	474569	2.22
gi|147906883	VVTSIGEAIK	66.712	66.946	508.764	508.773	1.02116e+06	458334	2.228
gi|147906883	TIGQEALGR	52.86	52.318	472.727	472.734	778012	343593	2.264
gi|147906883	VVTSIGEAIK	67.101	67.205	508.774	508.775	1.00152e+06	439459	2.279
gi|147906883	VVTSIGEAIK	67.489	66.946	508.771	508.773	1.05375e+06	458334	2.299
gi|147906883	FGGCLSIALAR	95.346	96.906	582.784	582.782	184274	79981.4	2.304
gi|147906883	VVTSIGEAIK	66.712	67.205	508.764	508.775	1.02116e+06	439459	2.324
gi|147906883	VVTSIGEAIK	67.489	67.205	508.771	508.775	1.05375e+06	439459	2.398
gi|147906883	QLINSTWGK	72.799	72.773	523.754	523.756	751540	284978	2.637
gi|147906883	QLINSTWGK	72.411	72.773	523.753	523.756	753545	284978	2.644
gi|147906883	LLWTYPWTQR	118.134	119.136	682.328	682.325	1.15951e+06	437394	2.651
gi|147906883	QLINSTWGK	71.892	72.773	523.754	523.756	755642	284978	2.652
gi|147906883	QLINSTWGK	72.022	72.773	523.751	523.756	767087	284978	2.692
gi|147906883	LLWTYPWTQR	118.911	119.136	682.325	682.325	1.18463e+06	437394	2.708
gi|147906883	LLWTYPWTQR	118.134	119.525	682.328	682.321	1.15951e+06	427011	2.715
gi|147906883	LLWTYPWTQR	118.523	119.136	682.324	682.325	1.19567e+06	437394	2.734
gi|147906883	LLWTYPWTQR	118.911	119.525	682.325	682.321	1.18463e+06	427011	2.774
gi|147906883	LLWTYPWTQR	118.134	118.748	682.328	682.323	1.15951e+06	417577	2.777
gi|147906883	GYYAQLSK	55.19	55.423	465.204	465.213	397144	142051	2.796
gi|147906883	LLWTYPWTQR	118.523	119.525	682.324	682.321	1.19567e+06	427011	2.8
gi|147906883	QLINSTWGK	72.799	72.385	523.754	523.752	751540	267738	2.807
gi|147906883	QLINSTWGK	72.411	72.385	523.753	523.752	753545	267738	2.814
gi|147906883	QLINSTWGK	71.892	72.385	523.754	523.752	755642	267738	2.822
gi|147906883	LLWTYPWTQR	118.911	118.748	682.325	682.323	1.18463e+06	417577	2.837
gi|147906883	LLWTYPWTQR	118.523	118.748	682.324	682.323	1.19567e+06	417577	2.863
gi|147906883	QLINSTWGK	72.022	72.385	523.751	523.752	767087	267738	2.865
gi|147906883	GYYAQLSK	54.801	55.423	465.207	465.213	407136	142051	2.866
gi|147906883	QLINSTWGK	72.799	72.126	523.754	523.758	751540	261402	2.875
gi|147906883	QLINSTWGK	72.411	72.126	523.753	523.758	753545	261402	2.883
gi|147906883	QLINSTWGK	71.892	72.126	523.754	523.758	755642	261402	2.891
gi|147906883	QLINSTWGK	72.022	72.126	523.751	523.758	767087	261402	2.935
gi|147906883	GYYAQLSK	55.19	54.683	465.204	465.212	397144	133689	2.971
gi|147906883	GYYAQLSK	55.19	55.035	465.204	465.209	397144	133299	2.979
gi|147906883	GYYAQLSK	54.801	54.683	465.207	465.212	407136	133689	3.045
gi|147906883	GYYAQLSK	54.801	55.035	465.207	465.209	407136	133299	3.054
gi|147906883	GYYAQLSK	55.578	55.423	465.209	465.213	437307	142051	3.079
gi|147906883	GYYAQLSK	55.578	54.683	465.209	465.212	437307	133689	3.271
gi|147906883	GYYAQLSK	55.578	55.035	465.209	465.209	437307	133299	3.281
gi|147906883	FGGCLSIALAR	98.138	96.906	582.78	582.782	334777	79981.4	4.186
gi|147906883	YHSETLHVDPLNFK	83.366	84.115	850.383	850.385	38730	7953.18	4.87
gi|147906883	YHSETLHVDPLNFK	83.755	84.115	850.382	850.385	39181.8	7953.18	4.927
gi|147906883	FGGCLSIALAR	96.713	98.107	582.779	582.78	1.52874e+06	240491	6.357
gi|147906883	FGGCLSIALAR	96.418	98.107	582.788	582.78	1.81011e+06	240491	7.527
gi|147906883	FGGCLSIALAR	98.267	96.812	582.775	582.778	99975.6	12810.4	7.804
gi|147906883	FGGCLSIALAR	97.066	98.107	582.783	582.78	1.93187e+06	240491	8.033
gi|147906883	FGGCLSIALAR	96.713	94.927	582.779	582.779	1.52874e+06	170294	8.977
gi|147906883	FGGCLSIALAR	96.713	95.316	582.779	582.781	1.52874e+06	165670	9.228
gi|147906883	FGGCLSIALAR	96.418	94.927	582.788	582.779	1.81011e+06	170294	10.629
gi|147906883	FGGCLSIALAR	96.418	95.316	582.788	582.781	1.81011e+06	165670	10.926
gi|147906883	FGGCLSIALAR	96.418	94.668	582.788	582.777	1.81011e+06	161874	11.182
gi|147906883	FGGCLSIALAR	97.066	95.316	582.783	582.781	1.93187e+06	165670	11.661
gi|147906883	FGGCLSIALAR	95.346	96.812	582.784	582.778	184274	12810.4	14.385
gi|147906883	FGGCLSIALAR	96.713	96.906	582.779	582.782	1.52874e+06	79981.4	19.114
gi|147906883	FGGCLSIALAR	96.418	96.906	582.788	582.782	1.81011e+06	79981.4	22.632
gi|147906883	FGGCLSIALAR	97.066	96.906	582.783	582.782	1.93187e+06	79981.4	24.154
gi|147906883	FGGCLSIALAR	98.138	96.812	582.78	582.778	334777	12810.4	26.133
gi|147906883	FGGCLSIALAR	96.713	96.812	582.779	582.778	1.52874e+06	12810.4	119.335
gi|147906883	FGGCLSIALAR	96.418	96.812	582.788	582.778	1.81011e+06	12810.4	141.3
gi|147906883	FGGCLSIALAR	97.066	96.812	582.783	582.778	1.93187e+06	12810.4	150.805
gi|147907224	IISYAQGFILFR	128.382	128.098	714.362	714.358	4055.14	4919.74	0.824
gi|147907284	YIGGCCGFEPYHTR	71.834	71.608	572.883	572.883	12512.2	21747.4	0.575
gi|147907284	EVANEGDALVAGGVSQTPSYLSCK	93.992	94.28	818.011	818.019	5527.35	7460.16	0.741
gi|147907284	EVANEGDALVAGGVSQTPSYLSCK	93.992	94.15	818.011	818.016	5527.35	7407.07	0.746
gi|147907284	AGPWTPEAAVEHPEAVR	80.962	80.934	606.266	606.271	33542.7	41925.8	0.8
gi|147907284	AGPWTPEAAVEHPEAVR	80.962	81.193	606.266	606.275	33542.7	40224.8	0.834
gi|147907284	AGANVMQTFTFYASDDKLENR	112.735	112.96	793.338	793.326	4976.65	4373.56	1.138
gi|147907284	QGFIDLPEFPFALEPR	147.468	147.271	938.438	938.434	12574.3	17503.8	0.718
gi|147907284	QGFIDLPEFPFALEPR	147.468	147.659	938.438	938.438	12574.3	17304.5	0.727
gi|147907284	VNEVACDIAR	55.261	55.294	573.746	573.75	39103	48026.2	0.814
gi|147907284	AIAEELAPER	62.604	62.579	549.758	549.763	31024.4	37324.2	0.831
gi|147907284	VNEVACDIAR	55.261	54.977	573.746	573.75	39103	46580.1	0.839
gi|147907284	LDAGEVVIGDGGFVFALEK	134.114	133.628	968.457	968.477	3747.92	4414.68	0.849
gi|147907284	AIAEELAPER	62.604	62.32	549.758	549.762	31024.4	36352.1	0.853
gi|147907284	LDAGEVVIGDGGFVFALEK	133.949	133.628	968.458	968.477	3840.69	4414.68	0.87
gi|147907284	LDAGEVVIGDGGFVFALEK	134.114	133.945	968.457	968.457	3747.92	4266.51	0.878
gi|147907284	AIAEELAPER	62.345	62.579	549.759	549.763	32918.6	37324.2	0.882
gi|147907284	VNEVACDIAR	55.448	55.294	573.749	573.75	42833.4	48026.2	0.892
gi|147907284	LDAGEVVIGDGGFVFALEK	133.949	133.945	968.458	968.457	3840.69	4266.51	0.9
gi|147907284	AIAEELAPER	62.345	62.32	549.759	549.762	32918.6	36352.1	0.906
gi|147907284	VNEVACDIAR	55.448	54.977	573.749	573.75	42833.4	46580.1	0.92
gi|147907284	AAYDLGVR	61.403	61.248	432.705	432.705	41745.5	30563.8	1.366
gi|147907284	AAYDLGVR	61.403	61.507	432.705	432.708	41745.5	30424.4	1.372
gi|148222492	ILIIGGSIANFTNVAATFK	140.937	140.968	975.502	975.508	1160.32	3485.9	0.333
gi|148222492	ILIIGGSIANFTNVAATFK	140.937	140.651	975.502	975.509	1160.32	3414.9	0.34
gi|148222492	DLISSLTSGLLTIGDR	159.505	159.486	830.916	830.925	1466.64	3422.67	0.429
gi|148222492	AIAIIAEGIPEALTR	118.17	118.136	769.418	769.414	2745.06	4511.44	0.608
gi|148222492	EDLGIGGVLGLLWFQR	163.126	163.596	886.943	886.94	918.609	1454.8	0.631
gi|148222492	LLVGVGER	62.568	62.543	421.728	421.73	121653	123350	0.986
gi|148222492	LLVGVGER	62.568	62.284	421.728	421.73	121653	121661	1
gi|148222492	LLVGVGER	62.827	62.543	421.73	421.73	128231	123350	1.04
gi|148222492	LLVGVGER	62.827	62.284	421.73	421.73	128231	121661	1.054
gi|148222521	DLISSLTSGLLTIGDR	159.505	159.486	830.916	830.925	1466.64	3422.67	0.429
gi|148222521	AIAIIAEGIPEALTR	118.17	118.136	769.418	769.414	2745.06	4511.44	0.608
gi|148222521	EDLGIGGVLGLLWFQR	163.126	163.596	886.943	886.94	918.609	1454.8	0.631
gi|148222521	LLVGVGER	62.568	62.543	421.728	421.73	121653	123350	0.986
gi|148222521	LLVGVGER	62.568	62.284	421.728	421.73	121653	121661	1
gi|148222521	LLVGVGER	62.827	62.543	421.73	421.73	128231	123350	1.04
gi|148222521	LLVGVGER	62.827	62.284	421.73	421.73	128231	121661	1.054
gi|148223115	ATLHLPANIGDYTDFYSSR	113.605	113.608	714.312	714.323	3636.01	3012.55	1.207
gi|148223115	IGVAIGDQILDLSVIR	135.781	135.46	841.451	841.445	4248.48	4269.62	0.995
gi|148223115	IGVAIGDQILDLSVIR	135.428	135.46	841.458	841.445	4850.32	4269.62	1.136
gi|148223115	WEYVPLGPFLSK	127.771	127.969	718.343	718.345	6342.8	4342.73	1.461
gi|148223115	WEYVPLGPFLSK	127.771	127.711	718.343	718.347	6342.8	4308.01	1.472
gi|148223115	WEYVPLGPFLSK	127.994	127.969	718.346	718.345	7479.16	4342.73	1.722
gi|148223115	WEYVPLGPFLSK	127.994	127.711	718.346	718.347	7479.16	4308.01	1.736
gi|148223115	WEYVPLGPFLSK	127.771	127.295	718.343	718.34	6342.8	135.29	46.883
gi|148223115	WEYVPLGPFLSK	127.994	127.295	718.346	718.34	7479.16	135.29	55.282
gi|148223127	LIINDKEITIFQER	104.615	104.805	577.964	577.961	5421.29	6795.45	0.798
gi|148223127	VPVPNVSVVDLTCR	100.528	100.237	777.873	777.876	4715.27	10773.4	0.438
gi|148223127	GAGQNIIPASTGAAK	58.295	58.142	678.331	678.329	37233.1	44305.1	0.84
gi|148223127	GAGQNIIPASTGAAK	58.295	58.012	678.331	678.33	37233.1	44243.1	0.842
gi|148223127	GAGQNIIPASTGAAK	58.554	58.142	678.325	678.329	37524.1	44305.1	0.847
gi|148223127	GAGQNIIPASTGAAK	58.554	58.012	678.325	678.33	37524.1	44243.1	0.848
gi|148223127	GAGQNIIPASTGAAK	58.295	58.565	678.331	678.329	37233.1	43805.6	0.85
gi|148223127	EITIFQER	82.128	82.1	518.243	518.248	16863.7	19771.4	0.853
gi|148223127	GAGQNIIPASTGAAK	58.554	58.565	678.325	678.329	37524.1	43805.6	0.857
gi|148223127	EITIFQER	82.128	82.359	518.243	518.251	16863.7	19280.3	0.875
gi|148223127	EITIFQER	82.388	82.1	518.244	518.248	17829.2	19771.4	0.902
gi|148223127	EITIFQER	82.388	82.359	518.244	518.251	17829.2	19280.3	0.925
gi|148223127	WGDAGAEYVVESTGVFTTK	115.359	115.419	1008.94	1008.93	2099.58	1960.88	1.071
gi|148223641	IWPHGDYPLIPVGK	101.989	100.402	531.257	531.261	22523.7	44502.6	0.506
gi|148223641	IWPHGDYPLIPVGK	101.989	101.014	531.257	531.263	22523.7	44386.1	0.507
gi|148223641	IWPHGDYPLIPVGK	101.435	100.402	531.265	531.261	22972.1	44502.6	0.516
gi|148223641	IWPHGDYPLIPVGK	101.989	100.755	531.257	531.258	22523.7	43596.7	0.517
gi|148223641	IWPHGDYPLIPVGK	101.435	101.014	531.265	531.263	22972.1	44386.1	0.518
gi|148223641	IWPHGDYPLIPVGK	101.989	101.403	531.257	531.261	22523.7	42976.7	0.524
gi|148223641	IWPHGDYPLIPVGK	101.435	100.755	531.265	531.258	22972.1	43596.7	0.527
gi|148223641	IWPHGDYPLIPVGK	101.435	101.403	531.265	531.261	22972.1	42976.7	0.535
gi|148223641	IWPHGDYPLIPVGK	101.989	101.956	531.257	531.261	22523.7	41692.5	0.54
gi|148223641	IWPHGDYPLIPVGK	101.046	100.402	531.263	531.261	24186.4	44502.6	0.543
gi|148223641	IWPHGDYPLIPVGK	101.046	101.014	531.263	531.263	24186.4	44386.1	0.545
gi|148223641	IWPHGDYPLIPVGK	101.435	101.956	531.265	531.261	22972.1	41692.5	0.551
gi|148223641	IWPHGDYPLIPVGK	101.046	100.755	531.263	531.258	24186.4	43596.7	0.555
gi|148223641	IWPHGDYPLIPVGK	101.046	101.403	531.263	531.261	24186.4	42976.7	0.563
gi|148223641	IWPHGDYPLIPVGK	101.046	101.956	531.263	531.261	24186.4	41692.5	0.58
gi|148223641	NFTDVHPEYGAR	62.18	61.967	469.193	469.203	20089.3	25449.6	0.789
gi|148223641	LFSYPDTHR	61.532	61.119	379.165	379.167	18451.7	21692.7	0.851
gi|148223641	LFSYPDTHR	61.273	61.119	379.164	379.167	19857.2	21692.7	0.915
gi|148223641	GPLLVQDVVFTDEMAHFDR	129.638	129.097	730.326	730.324	3598.77	3863.51	0.931
gi|148223641	GPLLVQDVVFTDEMAHFDR	129.38	129.097	730.329	730.324	3665.46	3863.51	0.949
gi|148223641	GSQKPDVLTTGGGNPISDK	63.287	63.32	624.288	624.288	13033.8	12427.9	1.049
gi|148223641	FSTVAGEAGSSDTVRDPR	58.849	58.695	617.937	617.935	14544.6	13300.8	1.094
gi|148223641	GSQKPDVLTTGGGNPISDK	63.381	63.32	624.287	624.288	14286.4	12427.9	1.15
gi|148223641	LNLLTVGPR	88.291	88.968	491.89	491.777	8885.38	40737.5	0.218
gi|148223641	LNLLTVGPR	88.291	88.579	491.89	491.771	8885.38	38661.8	0.23
gi|148223641	LGPNYLQLPVNCPYR	105.745	106.099	902.42	902.415	2284.34	4457.68	0.512
gi|148223641	LGPNYLQLPVNCPYR	105.745	105.934	902.42	902.417	2284.34	4446.93	0.514
gi|148223641	DAQLFIQK	68.985	68.759	481.741	481.741	18124.8	32404.4	0.559
gi|148223641	DAQLFIQK	68.985	69.018	481.741	481.741	18124.8	31843.6	0.569
gi|148223641	IQALLDK	57.26	57.235	400.722	400.72	20585.7	34563.8	0.596
gi|148223641	IQALLDK	57.26	56.847	400.722	400.723	20585.7	33582.8	0.613
gi|148223641	YNSSDEDNVSQVR	47.172	46.665	756.785	756.792	12677.6	20099.7	0.631
gi|148223641	YNSSDEDNVSQVR	47.43	46.665	756.784	756.792	13815.6	20099.7	0.687
gi|148223641	FQVSADVAR	62.698	62.673	496.731	496.734	36581.1	41657.3	0.878
gi|148223641	LNLLTVGPR	88.349	88.968	491.777	491.777	37085.3	40737.5	0.91
gi|148223641	LNLLTVGPR	88.738	88.968	491.777	491.777	38395.4	40737.5	0.943
gi|148223641	LNLLTVGPR	88.349	88.579	491.777	491.771	37085.3	38661.8	0.959
gi|148223641	LNLLTVGPR	88.738	88.579	491.777	491.771	38395.4	38661.8	0.993
gi|148223641	FSTVAGEAGSSDTVR	58.072	57.789	742.318	742.311	8767.16	8107.71	1.081
gi|148223641	FNPFDLTK	101.694	101.662	491.226	491.227	52979.4	43582.3	1.216
gi|148223868	GGFITTVQQR	65.935	65.651	553.766	553.769	7268.3	7271.7	1
gi|148224415	IIGSGTNLDSAR	56.907	56.659	602.282	602.289	4523.1	4957.95	0.912
gi|148224415	FIIPQVVK	103.248	103.345	472.274	472.274	22380	24065.7	0.93
gi|148224415	FIIPQVVK	103.248	103.121	472.274	472.271	22380	23955.6	0.934
gi|148224415	KVVDSAYEVIK	77.592	77.213	625.796	625.803	17914.3	15016.7	1.193
gi|148224415	GGVMDLQHGSLFLK	140.679	140.874	751.371	751.381	7803.96	1958.53	3.985
gi|148226440	GTIKPYPNFNAANDVQK	72.446	72.255	626.289	626.292	29597.1	39006	0.759
gi|148226440	GTIKPYPNFNAANDVQK	72.446	72.514	626.289	626.292	29597.1	38648.3	0.766
gi|148226440	GTIKPYPNFNAANDVQK	72.67	72.255	626.289	626.292	32527.7	39006	0.834
gi|148226440	GTIKPYPNFNAANDVQK	72.67	72.514	626.289	626.292	32527.7	38648.3	0.842
gi|148226440	QDANALYEAGEKK	49.886	49.472	479.538	479.541	9921.23	11667.8	0.85
gi|148226440	DLEDDLKSELTGNFEK	119.817	119.654	618.266	618.263	16770.3	16745.8	1.001
gi|148226440	DLEDDLKSELTGNFEK	119.947	119.654	618.263	618.263	17065.8	16745.8	1.019
gi|148226440	SRPAYFAER	49.146	48.567	548.742	548.75	8504.32	23935.8	0.355
gi|148226440	SRPAYFAER	49.146	48.826	548.742	548.751	8504.32	23571.3	0.361
gi|148226440	FLTILCSR	92.755	92.466	505.251	505.248	36073.8	81435.5	0.443
gi|148226440	FLTILCSR	92.237	92.466	505.25	505.248	36618.6	81435.5	0.45
gi|148226440	FLTILCSR	92.755	92.337	505.251	505.247	36073.8	79076.4	0.456
gi|148226440	FLTILCSR	92.237	92.337	505.25	505.247	36618.6	79076.4	0.463
gi|148226440	FLTILCSR	92.755	92.207	505.251	505.247	36073.8	76525.4	0.471
gi|148226440	FLTILCSR	92.237	92.207	505.25	505.247	36618.6	76525.4	0.479
gi|148226440	FLTILCSR	92.755	92.725	505.251	505.246	36073.8	74299.6	0.486
gi|148226440	FLTILCSR	92.237	92.725	505.25	505.246	36618.6	74299.6	0.493
gi|148226440	DQSSNVNEALAK	47.947	47.792	638.266	638.277	29315	52991.5	0.553
gi|148226440	VLVSLAAGGR	68.007	68.535	471.761	471.764	101767	175657	0.579
gi|148226440	DQSSNVNEALAK	47.947	47.404	638.266	638.276	29315	49875.6	0.588
gi|148226440	DQSSNVNEALAK	48.205	47.792	638.27	638.277	31234.1	52991.5	0.589
gi|148226440	VLVSLAAGGR	67.619	68.535	471.759	471.764	103843	175657	0.591
gi|148226440	VLVSLAAGGR	68.396	68.535	471.759	471.764	108752	175657	0.619
gi|148226440	DQSSNVNEALAK	48.205	47.404	638.27	638.276	31234.1	49875.6	0.626
gi|148226440	VLVSLAAGGR	68.007	67.982	471.761	471.759	101767	150559	0.676
gi|148226440	NINITYR	62.309	62.414	447.218	447.221	54488.4	79955.6	0.681
gi|148226440	VLVSLAAGGR	68.007	67.852	471.761	471.759	101767	148210	0.687
gi|148226440	VLVSLAAGGR	67.619	67.982	471.759	471.759	103843	150559	0.69
gi|148226440	VLVSLAAGGR	68.007	67.723	471.761	471.758	101767	146419	0.695
gi|148226440	VLVSLAAGGR	67.619	67.852	471.759	471.759	103843	148210	0.701
gi|148226440	VLVSLAAGGR	67.619	67.723	471.759	471.758	103843	146419	0.709
gi|148226440	VLVSLAAGGR	68.396	67.982	471.759	471.759	108752	150559	0.722
gi|148226440	NINITYR	62.309	62.025	447.218	447.219	54488.4	74235.5	0.734
gi|148226440	VLVSLAAGGR	68.396	67.852	471.759	471.759	108752	148210	0.734
gi|148226440	VLVSLAAGGR	68.396	67.723	471.759	471.758	108752	146419	0.743
gi|148226440	QDANALYEAGEK	55.354	55.071	654.766	654.775	14769	19624.3	0.753
gi|148226440	QDANALYEAGEK	55.354	55.165	654.766	654.767	14769	19404.8	0.761
gi|148226440	QDANALYEAGEK	55.613	55.071	654.767	654.775	14969.7	19624.3	0.763
gi|148226440	QDANALYEAGEK	55.613	55.165	654.767	654.767	14969.7	19404.8	0.771
gi|148226440	DLEDDLKSELTGNFEK	119.982	119.69	926.902	926.896	3819.07	4149.08	0.92
gi|148226440	GAGTDEDAVIDVIANR	102.342	102.05	808.36	808.358	26690.4	28655.9	0.931
gi|148226440	GAGTDEDAVIDVIANR	102.342	102.309	808.36	808.359	26690.4	28332.2	0.942
gi|148226440	GAGTDEDAVIDVIANR	102.118	102.05	808.36	808.358	27450.9	28655.9	0.958
gi|148226440	GAGTDEDAVIDVIANR	102.118	102.309	808.36	808.359	27450.9	28332.2	0.969
gi|148226821	YALYDALYETK	100.046	100.014	675.301	675.296	6054.6	5138.61	1.178
gi|148227210	VLVSVIK	71.374	71.349	379.239	379.237	80382	92560.2	0.868
gi|148227210	VLVSVIK	71.374	71.219	379.239	379.234	80382	92101.3	0.873
gi|148227210	VLVSVIK	71.374	71.737	379.239	379.236	80382	91709.4	0.876
gi|148227210	VLVSVIK	71.504	71.349	379.237	379.237	81143.3	92560.2	0.877
gi|148227210	VLVSVIK	71.504	71.219	379.237	379.234	81143.3	92101.3	0.881
gi|148227210	VLVSVIK	71.504	71.737	379.237	379.236	81143.3	91709.4	0.885
gi|148227690	YSPNCTLLIVSNPVDILTYVAWK	165.75	166.55	889.428	889.417	2873.71	7124.61	0.403
gi|148227690	YSPNCTLLIVSNPVDILTYVAWK	165.75	166.327	889.428	889.415	2873.71	6705.69	0.429
gi|148227690	TLHPDIGSDADKENWK	64.452	64.427	609.258	609.265	6282.56	5362.39	1.172
gi|148227690	VTIVGVGAVGMACAISVLQK	143.135	143.036	986.988	986.993	606.445	1362.6	0.445
gi|148227690	GYTSWAIGLSVADLSESILK	157.969	158.071	1055.5	1055.5	3752.01	6203.81	0.605
gi|148227690	GYTSWAIGLSVADLSESILK	157.782	158.071	1055.51	1055.5	3765.78	6203.81	0.607
gi|148227690	VIGSGCNLDSAR	52.602	52.059	624.766	624.767	10273.3	16774.4	0.612
gi|148227690	GYTSWAIGLSVADLSESILK	157.969	157.719	1055.5	1055.5	3752.01	5776.2	0.65
gi|148227690	GYTSWAIGLSVADLSESILK	157.782	157.719	1055.51	1055.5	3765.78	5776.2	0.652
gi|148227690	LVVVTAGAR	54.284	53.87	443.247	443.25	32115.3	49150.2	0.653
gi|148227690	SADTLWAIQK	84.626	85.246	566.773	566.771	10231.7	13482.2	0.759
gi|148227690	SADTLWAIQK	84.626	85.081	566.773	566.77	10231.7	12664.4	0.808
gi|148227690	DLADELALVDVIEDK	140.349	140.322	829.388	829.385	5578.28	6726.11	0.829
gi|148227690	DLADELALVDVIEDK	140.162	140.322	829.399	829.385	5743.21	6726.11	0.854
gi|148227690	FIIPNIVK	103.248	103.345	472.274	472.274	22380	24065.7	0.93
gi|148227690	FIIPNIVK	103.248	103.121	472.274	472.271	22380	23955.6	0.934
gi|148227690	QVVDSAYEVIK	77.592	77.213	625.796	625.803	17914.3	15016.7	1.193
gi|148228255	IFINNEWHNSVSGK	77.758	77.472	548.905	548.915	6349.66	7975.24	0.796
gi|148228255	KFPVYNPATGEK	65.193	65.038	450.878	450.882	10278.3	12461.1	0.825
gi|148228255	ILELIESGKK	70.539	70.831	377.211	377.207	17809.1	21016.9	0.847
gi|148228255	ILELIESGKK	70.727	70.831	377.21	377.207	18279.3	21016.9	0.87
gi|148228255	LADLVER	56.648	56.365	408.205	408.207	20102.4	23989.1	0.838
gi|148228255	LADLVER	57.001	56.365	408.208	408.207	20229.2	23989.1	0.843
gi|148228255	LADLVER	56.872	56.365	408.207	408.207	20312.4	23989.1	0.847
gi|148228255	EAFQIGSAWR	93.18	93.279	582.761	582.764	5981.43	6664.84	0.897
gi|148228255	LADLVER	56.648	56.588	408.205	408.207	20102.4	22239.2	0.904
gi|148228255	LADLVER	57.001	56.588	408.208	408.207	20229.2	22239.2	0.91
gi|148228255	EEIFGPVQQILK	115.676	115.513	700.855	700.86	8917.09	9782.1	0.912
gi|148228255	LADLVER	56.872	56.588	408.207	408.207	20312.4	22239.2	0.913
gi|148228255	EEIFGPVQQILK	115.676	115.772	700.855	700.857	8917.09	9490.78	0.94
gi|148228255	EEIFGPVQQILK	115.934	115.513	700.858	700.86	9573.28	9782.1	0.979
gi|148228255	ANNTNYGLAAGVFTK	89.457	89.616	770.848	770.855	6377.55	6350.64	1.004
gi|148228255	EEIFGPVQQILK	115.934	115.772	700.858	700.857	9573.28	9490.78	1.009
gi|148228255	ILELIESGK	82.423	82.23	501.267	501.269	13423.6	12860.8	1.044
gi|148228255	VTLELGGK	62.992	62.932	408.718	408.719	24617	23159.3	1.063
gi|148228255	VAFTGSTEVGK	56.26	56.106	548.253	548.256	26705	24843.2	1.075
gi|148228255	VTLELGGK	62.992	62.802	408.718	408.72	24617	22885.2	1.076
gi|148228255	ILELIESGK	82.034	82.23	501.266	501.269	14033.6	12860.8	1.091
gi|148228255	VAFTGSTEVGK	56.26	55.941	548.253	548.253	26705	24266.3	1.1
gi|148228255	VAFTGSTEVGK	56.483	56.106	548.251	548.256	28673.6	24843.2	1.154
gi|148228255	VAFTGSTEVGK	56.483	55.941	548.251	548.253	28673.6	24266.3	1.182
gi|148228255	IFVEEPIYDEFVR	120.723	120.69	828.373	828.378	12823.8	7738.75	1.657
gi|148228255	IFVEEPIYDEFVR	120.723	120.984	828.373	828.375	12823.8	7637.56	1.679
gi|148229158	GHAAPILYAAWAEAGFIK	130.543	130.446	629.302	629.3	3935.5	4510.61	0.872
gi|148229158	GHAAPILYAAWAEAGFIK	130.414	130.446	629.31	629.3	3939.21	4510.61	0.873
gi|148229158	VIDPFTIKPLDAATILSSGR	133.338	133.557	705.35	705.357	9049.01	7794.07	1.161
gi|148229158	VIDPFTIKPLDAATILSSGR	133.69	133.557	705.359	705.357	9206.31	7794.07	1.181
gi|148229158	TVAFASTFAAFLSR	140.091	139.876	744.855	744.854	7835.56	10315.4	0.76
gi|148229158	TVAFASTFAAFLSR	140.091	140.192	744.855	744.856	7835.56	9881.04	0.793
gi|148229158	ISISGIAFPSPPNYK	112.476	113.125	795.888	795.886	10195.8	10598	0.962
gi|148229158	QSDLLNLR	77.628	77.307	479.735	479.741	11364.2	11181.7	1.016
gi|148229471	GGYFDEFGIIR	113.641	113.831	637.28	637.283	3404.06	3107.46	1.095
gi|148229659	LYLETYFHLGSGSLADDFLR	141.9	141.708	773.009	773.015	4976.23	8156.8	0.61
gi|148229659	HVWELEGK	60.626	60.472	499.23	499.228	15492.7	16423.2	0.943
gi|148229659	HVWELEGK	60.755	60.472	499.228	499.228	15573.7	16423.2	0.948
gi|148229659	VFSLPVNETFLQK	113.935	113.996	761.38	761.382	11015.1	11457.8	0.961
gi|148229659	DQGAFDWSSIVK	111.276	111.242	676.791	676.791	6493.62	6242.28	1.04
gi|148229659	DQGAFDWSSIVK	111.146	111.242	676.791	676.791	6512.22	6242.28	1.043
gi|148229659	AVNESGYVVNK	49.275	48.861	590.266	590.271	10194.8	9711.2	1.05
gi|148229659	VFSLPVNETFLQK	114.252	113.996	761.383	761.382	12092.6	11457.8	1.055
gi|148230001	PYVLISTQIR	90.164	90.005	595.315	595.313	9032.77	11958.9	0.755
gi|148230001	PYVLISTQIR	90.034	90.005	595.316	595.313	9083.41	11958.9	0.76
gi|148230001	PYVLISTQIR	90.164	90.134	595.315	595.31	9032.77	11605.7	0.778
gi|148230001	PYVLISTQIR	90.034	90.134	595.316	595.31	9083.41	11605.7	0.783
gi|148230238	LFASLQDFSPFNVVAWHGNYTPYK	144.156	143.906	934.419	934.416	3811.49	5230.81	0.729
gi|148230238	LLILTEFGK	110.37	110.336	517.288	517.286	9240.21	10543.6	0.876
gi|148230238	LLILTEFGK	110.24	110.336	517.29	517.286	9262.9	10543.6	0.879
gi|148230238	LLILTEFGK	110.37	110.595	517.288	517.286	9240.21	10337.1	0.894
gi|148230238	LLILTEFGK	110.24	110.595	517.29	517.286	9262.9	10337.1	0.896
gi|148230258	SVIIPHGSK	60.885	60.601	469.246	469.247	7833.1	9929.04	0.789
gi|148230258	FLLSNLR	89.775	90.04	431.736	431.736	5379.38	5196.43	1.035
gi|148230659	YSTEVSVDEVK	64.064	64.003	628.268	628.271	5190.4	6805.35	0.763
gi|148230659	YNLGLDLR	90.329	90.3	482.237	482.236	7514.25	8466.08	0.888
gi|148231271	SIKPVTLELGGK	73.647	73.68	414.561	414.568	17690.9	35046.8	0.505
gi|148231271	SIKPVTLELGGK	73.965	73.68	414.562	414.568	18614.1	35046.8	0.531
gi|148231271	SIKPVTLELGGK	73.647	73.421	414.561	414.563	17690.9	32932.3	0.537
gi|148231271	SIKPVTLELGGK	73.965	73.421	414.562	414.563	18614.1	32932.3	0.565
gi|148231271	FTEEVVK	52.026	51.671	426.198	426.204	9615.27	34345	0.28
gi|148231271	SIKPVTLELGGK	73.835	73.551	621.342	621.346	7098.42	12967.8	0.547
gi|148231271	VFGFLK	90.588	91.171	355.696	355.689	50570.9	89921.4	0.562
gi|148231271	VFGFLK	90.941	91.171	355.695	355.689	52001.6	89921.4	0.578
gi|148231271	VFGFLK	90.588	90.912	355.696	355.693	50570.9	85189.3	0.594
gi|148231271	VFGFLK	90.588	91.559	355.696	355.693	50570.9	84663.6	0.597
gi|148231271	VFGFLK	90.941	90.912	355.695	355.693	52001.6	85189.3	0.61
gi|148231271	VFGFLK	90.941	91.559	355.695	355.693	52001.6	84663.6	0.614
gi|148231271	VSFTGSVPTGSK	63.086	62.838	583.771	583.778	57252.7	80969.9	0.707
gi|148231271	VSFTGSVPTGSK	62.957	62.838	583.771	583.778	57413.7	80969.9	0.709
gi|148231271	VSFTGSVPTGSK	63.345	62.838	583.771	583.778	57867.6	80969.9	0.715
gi|148231271	VSFTGSVPTGSK	63.086	63.061	583.771	583.774	57252.7	78085.9	0.733
gi|148231271	VSFTGSVPTGSK	62.957	63.061	583.771	583.774	57413.7	78085.9	0.735
gi|148231271	VSFTGSVPTGSK	63.345	63.061	583.771	583.774	57867.6	78085.9	0.741
gi|148231271	VQPIDSVGEEK	54.413	54.129	600.769	600.773	45202.6	59771.6	0.756
gi|148231271	VQPIDSVGEEK	54.413	53.741	600.769	600.776	45202.6	59448	0.76
gi|148231271	MGPLINQIQLDR	97.16	97.129	699.346	699.342	13328.3	17366.9	0.767
gi|148231271	MGPLINQIQLDR	97.16	97.259	699.346	699.341	13328.3	17241.5	0.773
gi|148231271	MGPLINQIQLDR	97.455	97.129	699.349	699.342	13501.6	17366.9	0.777
gi|148231271	MGPLINQIQLDR	97.455	97.259	699.349	699.341	13501.6	17241.5	0.783
gi|148231271	VQPIDSVGEEK	54.025	54.129	600.766	600.773	46948.4	59771.6	0.785
gi|148231271	VQPIDSVGEEK	54.025	53.741	600.766	600.776	46948.4	59448	0.79
gi|148231271	IGDPLLEDTR	78.888	78.214	564.763	564.767	63657.2	74942.6	0.849
gi|148231271	IGDPLLEDTR	78.888	78.473	564.763	564.769	63657.2	73242.6	0.869
gi|148231271	IGDPLLEDTR	78.888	78.602	564.763	564.765	63657.2	72391.1	0.879
gi|148231271	IGDPLLEDTR	78.629	78.214	564.765	564.767	66118.3	74942.6	0.882
gi|148231271	IGDPLLEDTR	78.629	78.473	564.765	564.769	66118.3	73242.6	0.903
gi|148231271	FLTGGEPYTPEDPK	76.944	76.659	775.826	775.834	40531.4	44766.3	0.905
gi|148231271	FLTGGEPYTPEDPK	76.944	76.53	775.826	775.83	40531.4	44739.6	0.906
gi|148231271	IGDPLLEDTR	78.499	78.214	564.765	564.767	68340.8	74942.6	0.912
gi|148231271	IGDPLLEDTR	78.629	78.602	564.765	564.765	66118.3	72391.1	0.913
gi|148231271	IGDPLLEDTR	78.499	78.473	564.765	564.769	68340.8	73242.6	0.933
gi|148231271	FLTGGEPYTPEDPK	76.591	76.659	775.833	775.834	42087.4	44766.3	0.94
gi|148231271	FLTGGEPYTPEDPK	76.591	76.53	775.833	775.83	42087.4	44739.6	0.941
gi|148231271	IGDPLLEDTR	78.499	78.602	564.765	564.765	68340.8	72391.1	0.944
gi|148231271	ANDTTYGLAGGVFTR	91.719	91.819	771.841	771.839	36480.7	36736.2	0.993
gi|148231271	SLTTGTFQNTQPLNYR	86.088	86.542	920.914	920.918	25352.4	25386.1	0.999
gi|148231271	ANDTTYGLAGGVFTR	91.719	92.078	771.841	771.838	36480.7	35814.2	1.019
gi|148231271	ANDTTYGLAGGVFTR	91.978	91.819	771.842	771.839	37450.4	36736.2	1.019
gi|148231271	SLTTGTFQNTQPLNYR	86.276	86.542	920.92	920.918	26062.8	25386.1	1.027
gi|148231271	ANDTTYGLAGGVFTR	91.978	92.078	771.842	771.838	37450.4	35814.2	1.046
gi|148232240	VEISFTPK	74.094	73.716	460.73	460.736	13346.5	12784.6	1.044
gi|148232240	VEISFTPK	73.906	73.716	460.729	460.736	13428	12784.6	1.05
gi|148232240	GQETSTNPIASIFAWSR	136.449	136.48	932.913	932.918	2054.27	1082.51	1.898
gi|148232240	GQETSTNPIASIFAWSR	136.168	136.48	932.913	932.918	2144.48	1082.51	1.981
gi|148232264	SSVLVQIEQLR	106.357	106.711	636.338	636.33	8690.29	12681.2	0.685
gi|148232264	SISPLFSDDVSK	86.57	87.025	647.798	647.79	7510.05	10841.5	0.693
gi|148232264	SISPLFSDDVSK	86.7	87.025	647.799	647.79	7574.82	10841.5	0.699
gi|148232264	SISPLFSDDVSK	86.57	86.895	647.798	647.797	7510.05	10505.6	0.715
gi|148232264	SISPLFSDDVSK	86.7	86.895	647.799	647.797	7574.82	10505.6	0.721
gi|148232264	SSVLVQIEQLR	106.357	106.323	636.338	636.331	8690.29	11954.6	0.727
gi|148232264	SSVLVQIEQLR	106.486	106.711	636.335	636.33	9815.77	12681.2	0.774
gi|148232264	SSVLVQIEQLR	106.486	106.323	636.335	636.331	9815.77	11954.6	0.821
gi|148232311	ASDITSVPSAGK	84.626	85.246	566.773	566.771	10231.7	13482.2	0.759
gi|148232311	ASDITSVPSAGK	84.626	85.081	566.773	566.77	10231.7	12664.4	0.808
gi|148232692	LSVDNPDAVFLK	96.548	96.682	659.319	659.317	6270.5	7004.12	0.895
gi|148232692	LSVDNPDAVFLK	96.548	96.388	659.319	659.32	6270.5	6913.31	0.907
gi|148232710	NIASKIANELK	53.802	53.482	600.769	600.778	45068.5	60728.2	0.742
gi|148232710	NIASKIANELK	54.413	53.482	600.769	600.778	45202.6	60728.2	0.744
gi|148232710	NIASKIANELK	53.802	53.741	600.769	600.776	45068.5	59448	0.758
gi|148232710	NIASKIANELK	54.413	53.741	600.769	600.776	45202.6	59448	0.76
gi|148232710	NIASKIANELK	54.025	53.482	600.766	600.778	46948.4	60728.2	0.773
gi|148232710	NIASKIANELK	54.025	53.741	600.766	600.776	46948.4	59448	0.79
gi|148232710	SSSRQSLPR	111.182	111.372	509.262	509.255	9766.43	9963.38	0.98
gi|148233183	THINIVVIGHVDSGK	74.519	74.328	530.263	530.268	6899.2	10080.2	0.684
gi|148233183	YYVTIIDAPGHR	79.924	79.897	468.883	468.889	18715.7	25748.2	0.727
gi|148233183	QLIVGINK	66.913	67.075	442.749	442.757	14405.6	16483	0.874
gi|148233183	EHALLAYTLGVK	89.516	89.487	657.842	657.844	4524.61	5017.22	0.902
gi|148233713	DVDPGEHYILK	68.302	68.241	429.192	429.196	27075.8	28405.5	0.953
gi|148233713	DVDPGEHYILK	68.302	68.5	429.192	429.195	27075.8	27403.4	0.988
gi|148233713	LREFGNDVR	49.957	49.602	369.172	369.173	17659.6	17674.5	0.999
gi|148233713	DVDPGEHYILK	68.525	68.241	429.191	429.196	28478	28405.5	1.003
gi|148233713	DVDPGEHYILK	68.525	68.5	429.191	429.195	28478	27403.4	1.039
gi|148233713	TSVGVIGAPFSK	83.036	83.137	581.797	581.796	59860.8	137445	0.436
gi|148233713	TSVGVIGAPFSK	82.776	83.137	581.794	581.796	62212.3	137445	0.453
gi|148233713	TSVGVIGAPFSK	82.682	83.137	581.791	581.796	63287.8	137445	0.46
gi|148233713	TSVGVIGAPFSK	83.036	82.878	581.797	581.796	59860.8	129513	0.462
gi|148233713	TSVGVIGAPFSK	82.776	82.878	581.794	581.796	62212.3	129513	0.48
gi|148233713	TSVGVIGAPFSK	82.682	82.878	581.791	581.796	63287.8	129513	0.489
gi|148233713	TALDMTLSCFGK	102.283	102.215	672.284	672.284	5515.63	9789.65	0.563
gi|148233713	VMEETLEYLVGK	107.651	107.488	705.827	705.825	16632.7	26773.5	0.621
gi|148233713	VMEETLEYLVGK	107.392	107.488	705.83	705.825	16923.1	26773.5	0.632
gi|148233713	VMEETLEYLVGK	107.651	107.747	705.827	705.827	16632.7	25508.1	0.652
gi|148233713	VMEETLEYLVGK	107.392	107.747	705.83	705.827	16923.1	25508.1	0.663
gi|148233713	TGLLSAVDIMEVNPSR	120.018	119.819	851.399	851.393	11818	14286.9	0.827
gi|148233713	TGLLSAVDIMEVNPSR	119.723	119.819	851.398	851.393	12188.7	14286.9	0.853
gi|148233713	TGLLSAVDIMEVNPSR	119.558	119.819	851.402	851.393	12329.8	14286.9	0.863
gi|148233713	TGLLSAVDIMEVNPSR	120.018	119.266	851.399	851.388	11818	12883.6	0.917
gi|148233713	YYSMSEVDYLK	93.144	93.149	699.282	699.28	7264.08	7693.83	0.944
gi|148233713	TGLLSAVDIMEVNPSR	119.723	119.266	851.398	851.388	12188.7	12883.6	0.946
gi|148233713	TGLLSAVDIMEVNPSR	119.558	119.266	851.402	851.388	12329.8	12883.6	0.957
gi|148233713	DVDPGEHYILK	68.431	68.441	643.288	643.288	12512.8	12088.1	1.035
gi|148234425	VWFVSNIDGTHIAK	98.067	97.942	529.578	529.588	7155.84	9105.78	0.786
gi|148234425	ELQASGLTGEALDK	76.167	75.918	716.327	716.332	5420.26	5416.42	1.001
gi|148234619	IEFEGQPVELVDPNKR	92.626	92.631	623.962	623.958	12464.7	10261.5	1.215
gi|148234619	GYSFGHPTSVAGEVIFNTGLAGYVEAITDPGYR	154.44	154.534	1149.16	1149.15	524.318	397.027	1.321
gi|148234619	IANAFAISGPFNVQFLVR	142.159	141.744	982.487	982.481	3718.44	6529.45	0.569
gi|148234619	TLGVDFIDVATK	107.004	106.97	639.822	639.814	8505.31	11553.3	0.736
gi|148234619	ATGYPLAFIAAK	104.45	104.581	611.814	611.812	5723.13	7157.6	0.8
gi|148234619	YVQDNFLIR	87.478	87.708	584.281	584.277	13559.5	15533.4	0.873
gi|148234619	IALGIPLPEIK	117.487	117.583	582.34	582.342	17711.3	18175	0.974
gi|148234619	IALGIPLPEIK	117.487	117.324	582.34	582.34	17711.3	18019.4	0.983
gi|148234619	IALGIPLPEIK	117.17	117.583	582.341	582.342	18374.6	18175	1.011
gi|148234619	IALGIPLPEIK	117.17	117.324	582.341	582.34	18374.6	18019.4	1.02
gi|148234619	SFAADVNLR	74.259	74.01	496.732	496.735	16735.9	15340.2	1.091
gi|148234619	SFAADVNLR	74.483	74.01	496.727	496.735	17404.5	15340.2	1.135
gi|148234619	LYFEELSQER	91.589	91.595	657.286	657.281	7290.03	6387.61	1.141
gi|148234947	TLDGGLNVIQLETAVGAAVK	133.726	133.686	657.01	656.994	2223.09	2767.22	0.803
gi|148234947	IFNTNNLWISLSAIK	138.54	138.383	867.444	867.442	7250.67	9700.39	0.747
gi|148234947	IFNTNNLWISLSAIK	138.799	138.383	867.436	867.442	7313.1	9700.39	0.754
gi|148234947	TLDGGLNVIQLETAVGAAVK	133.761	133.593	984.997	984.99	1716.65	2199.3	0.781
gi|148234947	IFNTNNLWISLSAIK	138.54	138.771	867.444	867.433	7250.67	9082.31	0.798
gi|148234947	IFNTNNLWISLSAIK	138.799	138.771	867.436	867.433	7313.1	9082.31	0.805
gi|148234947	GLPDNIASVLNK	100.952	100.92	620.817	620.814	8890.49	10366.7	0.858
gi|148234947	LVEIAQVPK	71.115	70.866	498.779	498.779	17584.2	19316.4	0.91
gi|148234947	LVEIAQVPK	70.856	70.866	498.776	498.779	17699.8	19316.4	0.916
gi|148234947	SFENSLGINVPR	92.791	92.926	666.811	666.813	10317.6	11112.3	0.928
gi|148234947	LVEIAQVPK	71.115	71.09	498.779	498.778	17584.2	18905	0.93
gi|148234947	LVEIAQVPK	70.856	71.09	498.776	498.778	17699.8	18905	0.936
gi|148235865	DAMMAMNGK	106.522	106.582	500.785	500.78	2749.87	3300.03	0.833
gi|148235865	YGQISEVVVVK	79.406	79.415	610.814	610.813	6002.87	5138.56	1.168
gi|148236091	KAGLANLYGIAGSTNVTGDQVK	93.792	93.891	726.358	726.348	4776.09	4750.17	1.005
gi|148236091	TLVYGGIFLYPANVK	121.759	121.596	827.924	827.914	13383.9	15693.6	0.853
gi|148236091	TLVYGGIFLYPANVK	121.406	121.596	827.938	827.914	14329.6	15693.6	0.913
gi|148236091	TLVYGGIFLYPANVK	121.759	121.337	827.924	827.912	13383.9	14367.1	0.932
gi|148236091	TLVYGGIFLYPANVK	121.406	121.337	827.938	827.912	14329.6	14367.1	0.997
gi|148236249	LVSDVQDALR	73.317	72.938	558.271	558.273	18589	36264.3	0.513
gi|148236249	LVSDVQDALR	73.576	72.938	558.265	558.273	20132.3	36264.3	0.555
gi|148236249	LVSDVQDALR	73.317	73.292	558.271	558.269	18589	33283.4	0.559
gi|148236249	LVSDVQDALR	73.576	73.292	558.265	558.269	20132.3	33283.4	0.605
gi|148236351	TNVSEGVAQSVR	52.544	52.353	623.787	623.787	5302.6	5900.58	0.899
gi|148236351	SLGELINTLNSGK	104.968	105.099	673.337	673.335	5730.38	5813.31	0.986
gi|148236351	VVLAYEPVWAIGTGK	116.581	116.807	801.905	801.913	6648.76	6084.07	1.093
gi|148236351	VVLAYEPVWAIGTGK	116.581	116.548	801.905	801.91	6648.76	5956.41	1.116
gi|148237546	FPAILGHEGAGIVESVGEGVK	110.57	111.113	689.329	689.331	16319.3	14841.8	1.1
gi|148237546	FPAILGHEGAGIVESVGEGVK	110.7	111.113	689.334	689.331	16510.4	14841.8	1.112
gi|148237546	FPAILGHEGAGIVESVGEGVK	110.57	110.76	689.329	689.326	16319.3	13808.5	1.182
gi|148237546	FPAILGHEGAGIVESVGEGVK	110.7	110.76	689.334	689.326	16510.4	13808.5	1.196
gi|148237546	INEGFDLLR	95.252	95.704	538.765	538.759	23313.1	36151.6	0.645
gi|148237546	AAIAWGPK	65.099	65.521	407.21	407.21	12726.6	19185.2	0.663
gi|148237546	AAIAWGPK	65.099	65.297	407.21	407.209	12726.6	19142.8	0.665
gi|148237546	INEGFDLLR	95.252	95.481	538.765	538.759	23313.1	33559.3	0.695
gi|148237546	IIGVDTNPDK	56.742	56.235	536.255	536.257	30692.7	43331.1	0.708
gi|148237546	IIGVDTNPDK	56.742	56.459	536.255	536.255	30692.7	41127.8	0.746
gi|148237546	AAIAWGPK	65.417	65.521	407.208	407.21	15475.3	19185.2	0.807
gi|148237546	AAIAWGPK	65.417	65.297	407.208	407.209	15475.3	19142.8	0.808
gi|148237546	GALFGGWK	90.459	90.948	418.203	418.203	8708.25	9782.07	0.89
gi|148237546	QPLTIEDIEVAPPK	100.01	99.719	775.391	775.386	14619.6	16188.6	0.903
gi|148237546	GALFGGWK	90.459	90.559	418.203	418.202	8708.25	9579.77	0.909
gi|148237546	QPLTIEDIEVAPPK	100.01	99.849	775.391	775.386	14619.6	15732.1	0.929
gi|148237649	LENRPVPEPGPNEVLLK	79.571	79.451	634.316	634.315	5747.52	6128.89	0.938
gi|148237649	VFICGAGPIGLVSLLVAK	155.872	155.471	907.489	907.49	1795.78	6526.72	0.275
gi|148237649	VFICGAGPIGLVSLLVAK	155.872	155.823	907.489	907.484	1795.78	6388.76	0.281
gi|148237649	VFICGAGPIGLVSLLVAK	155.872	156.082	907.489	907.486	1795.78	6389.52	0.281
gi|148237649	VAIEPGVPR	60.885	60.601	469.246	469.247	7833.1	9929.04	0.789
gi|156119465	LAELEAALQK	78.923	78.673	543.279	543.285	6190.74	8872.29	0.698
gi|156119465	HGDDLRSTK	72.151	72.161	514.748	514.756	93929.4	30897	3.04
gi|157426935	GAGAFGYFEVTHDITK	100.787	100.532	571.585	571.58	24191.6	32281.2	0.749
gi|157426935	LFSYPDTHR	61.532	61.119	379.165	379.167	18451.7	21692.7	0.851
gi|157426935	LFSYPDTHR	61.273	61.119	379.164	379.167	19857.2	21692.7	0.915
gi|157426935	GAGAFGYFEVTHDITK	100.823	100.661	856.879	856.876	6948.66	6524.44	1.065
gi|16332351	ILDPTCLQNFK	93.698	94.021	674.813	674.813	7798.73	20712	0.377
gi|16332351	ILDPTCLQNFK	93.698	93.762	674.813	674.815	7798.73	20118.8	0.388
gi|16332351	FSCFLGDR	76.815	76.306	501.197	501.2	6630.27	13438.1	0.493
gi|16332351	MGLVVIAYSPQFETLK	123.569	123.406	898.432	898.439	5730.97	9081.97	0.631
gi|16332351	MGLVVIAYSPQFETLK	123.699	123.406	898.438	898.439	5807.72	9081.97	0.639
gi|16332351	LYVTGDAPNYDK	64.899	65.168	678.291	678.292	20423.7	31783.6	0.643
gi|16332351	LTQSNAILR	55.06	54.647	508.266	508.266	23679	36213.5	0.654
gi|16332351	NLQAFLTR	87.442	87.802	481.752	481.748	21536.5	32028.7	0.672
gi|16332351	MGLVVIAYSPQFETLK	123.569	123.147	898.432	898.444	5730.97	8508.27	0.674
gi|16332351	NLQAFLTR	87.831	87.802	481.754	481.748	21664.3	32028.7	0.676
gi|16332351	MGLVVIAYSPQFETLK	123.699	123.147	898.438	898.444	5807.72	8508.27	0.683
gi|16332351	NLQAFLTR	87.442	88.061	481.752	481.746	21536.5	31398.8	0.686
gi|16332351	NLQAFLTR	87.831	88.061	481.754	481.746	21664.3	31398.8	0.69
gi|16332351	MGLVVIAYSPQFETLK	123.44	123.406	898.437	898.439	6390.55	9081.97	0.704
gi|16332351	VVILGYWDIR	124.475	124.57	617.309	617.315	19297.6	27258.2	0.708
gi|16332351	LGLDFPNLPYLVDGDVK	139.832	139.675	937.959	937.949	10344.2	14205.9	0.728
gi|16332351	LYVTGDAPNYDK	64.899	64.873	678.291	678.296	20423.7	27975.5	0.73
gi|16332351	LGLDFPNLPYLVDGDVK	139.832	140.063	937.959	937.95	10344.2	14026	0.737
gi|16332351	LLLEYTGTQYEEK	87.772	88.097	793.866	793.856	12704.5	16914.1	0.751
gi|16332351	MGLVVIAYSPQFETLK	123.44	123.147	898.437	898.444	6390.55	8508.27	0.751
gi|16332351	VVILGYWDIR	124.734	124.57	617.317	617.315	20722.5	27258.2	0.76
gi|16332351	LLLEYTGTQYEEK	87.772	87.932	793.866	793.86	12704.5	16536.8	0.768
gi|16332351	VVILGYWDIR	124.475	124.312	617.309	617.314	19297.6	25087.2	0.769
gi|16332351	LLLEYTGTQYEEK	88.09	88.097	793.863	793.856	13113.4	16914.1	0.775
gi|16332351	LGLDFPNLPYLVDGDVK	140.22	139.675	937.947	937.949	11147.5	14205.9	0.785
gi|16332351	LLLEYTGTQYEEK	88.09	87.932	793.863	793.86	13113.4	16536.8	0.793
gi|16332351	LGLDFPNLPYLVDGDVK	140.22	140.063	937.947	937.95	11147.5	14026	0.795
gi|16332351	VVILGYWDIR	124.734	124.312	617.317	617.314	20722.5	25087.2	0.826
gi|1703127	QEYDESGPSIVHR	55.872	55.812	506.207	506.208	23698	31452.1	0.753
gi|1703127	QEYDESGPSIVHR	55.872	55.494	506.207	506.209	23698	31153.6	0.761
gi|1703127	VAPEEHPVLLTEAPLNPK	86.311	86.283	651.993	651.993	31803.3	40007	0.795
gi|1703127	VAPEEHPVLLTEAPLNPK	86.405	86.283	651.992	651.993	32036.2	40007	0.801
gi|1703127	VAPEEHPVLLTEAPLNPK	86.311	86.507	651.993	651.989	31803.3	39506.8	0.805
gi|1703127	IWHHTFYNELR	72.576	71.867	505.89	505.893	32454	40119.6	0.809
gi|1703127	VAPEEHPVLLTEAPLNPK	86.405	86.507	651.992	651.989	32036.2	39506.8	0.811
gi|1703127	IWHHTFYNELR	72.576	72.291	505.89	505.897	32454	37532.1	0.865
gi|1703127	RGILTLK	57.943	58.048	400.738	400.745	14921.2	19433.7	0.768
gi|1703127	GYSFTTTAER	61.438	61.637	566.735	566.738	35209.8	43513.7	0.809
gi|1703127	GYSFTTTAER	61.438	61.378	566.735	566.734	35209.8	42646.8	0.826
gi|1703127	SYELPDGQVITIGNER	104.579	104.546	895.909	895.901	15062.6	17495.7	0.861
gi|1703127	SYELPDGQVITIGNER	104.579	104.416	895.909	895.906	15062.6	17439.2	0.864
gi|1703127	GYSFTTTAER	61.827	61.637	566.735	566.738	38627.2	43513.7	0.888
gi|1703127	GYSFTTTAER	61.827	61.378	566.735	566.734	38627.2	42646.8	0.906
gi|21952442	VDALIDTIDDFFSK	152.899	152.887	799.864	799.854	18522.3	25949	0.714
gi|21952442	VDALIDTIDDFFSK	152.899	153.275	799.864	799.86	18522.3	25822.8	0.717
gi|21952442	VDALIDTIDDFFSK	153.157	152.887	799.861	799.854	19022.5	25949	0.733
gi|21952442	VDALIDTIDDFFSK	153.157	153.275	799.861	799.86	19022.5	25822.8	0.737
gi|21952442	LIYFNLEGR	101.565	101.921	562.777	562.774	119280	136032	0.877
gi|21952442	LIYFNLEGR	101.953	101.921	562.774	562.774	120072	136032	0.883
gi|21952442	LIYFNLEGR	101.565	101.532	562.777	562.775	119280	133662	0.892
gi|21952442	LIYFNLEGR	101.953	101.532	562.774	562.775	120072	133662	0.898
gi|21952442	LLALKER	62.568	62.543	421.728	421.73	121653	123350	0.986
gi|21952442	LLALKER	62.568	62.284	421.728	421.73	121653	121661	1
gi|21952442	LLALKER	62.827	62.543	421.73	421.73	128231	123350	1.04
gi|21952442	LLALKER	62.827	62.284	421.73	421.73	128231	121661	1.054
gi|28436918	ILEFFGLK	117.228	117.195	483.76	483.757	6263.64	7632.19	0.821
gi|28436918	ILEFFGLK	117.228	117.454	483.76	483.757	6263.64	7359.04	0.851
gi|291290905	HHSETLHVDPANFK	57.813	57.753	544.568	544.572	22916.2	6341.41	3.614
gi|291290905	YFSSFGNLSSAEAIFHNEAVAAHGEK	117.617	117.842	928.397	928.398	10039.4	2533.97	3.962
gi|291290905	VVTSVGEAIK	57.519	57.494	501.761	501.762	181108	97385.1	1.86
gi|291290905	VVTSVGEAIK	57.519	57.365	501.761	501.763	181108	96996.3	1.867
gi|291290905	VVTSVGEAIK	57.907	57.494	501.762	501.762	183735	97385.1	1.887
gi|291290905	VVTSVGEAIK	57.907	57.365	501.762	501.763	183735	96996.3	1.894
gi|291290905	LLNTFPWTQR	104.285	105.158	638.311	638.304	239687	120579	1.988
gi|291290905	LLNTFPWTQR	104.544	105.158	638.313	638.304	245191	120579	2.033
gi|291290905	LLNTFPWTQR	104.285	104.769	638.311	638.307	239687	111520	2.149
gi|291290905	LLNTFPWTQR	104.932	105.158	638.315	638.304	260767	120579	2.163
gi|291290905	LLNTFPWTQR	104.285	104.639	638.311	638.309	239687	109736	2.184
gi|291290905	LLNTFPWTQR	104.544	104.769	638.313	638.307	245191	111520	2.199
gi|291290905	LLNTFPWTQR	104.544	104.639	638.313	638.309	245191	109736	2.234
gi|291290905	LLNTFPWTQR	104.932	104.769	638.315	638.307	260767	111520	2.338
gi|291290905	LLNTFPWTQR	104.932	104.639	638.315	638.309	260767	109736	2.376
gi|291290905	QLINSTWGK	72.799	72.773	523.754	523.756	751540	284978	2.637
gi|291290905	QLINSTWGK	72.411	72.773	523.753	523.756	753545	284978	2.644
gi|291290905	QLINSTWGK	71.892	72.773	523.754	523.756	755642	284978	2.652
gi|291290905	QLINSTWGK	72.022	72.773	523.751	523.756	767087	284978	2.692
gi|291290905	GYYAQLSK	55.19	55.423	465.204	465.213	397144	142051	2.796
gi|291290905	QLINSTWGK	72.799	72.385	523.754	523.752	751540	267738	2.807
gi|291290905	QLINSTWGK	72.411	72.385	523.753	523.752	753545	267738	2.814
gi|291290905	QLINSTWGK	71.892	72.385	523.754	523.752	755642	267738	2.822
gi|291290905	QLINSTWGK	72.022	72.385	523.751	523.752	767087	267738	2.865
gi|291290905	GYYAQLSK	54.801	55.423	465.207	465.213	407136	142051	2.866
gi|291290905	QLINSTWGK	72.799	72.126	523.754	523.758	751540	261402	2.875
gi|291290905	QLINSTWGK	72.411	72.126	523.753	523.758	753545	261402	2.883
gi|291290905	QLINSTWGK	71.892	72.126	523.754	523.758	755642	261402	2.891
gi|291290905	QLINSTWGK	72.022	72.126	523.751	523.758	767087	261402	2.935
gi|291290905	GYYAQLSK	55.19	54.683	465.204	465.212	397144	133689	2.971
gi|291290905	GYYAQLSK	55.19	55.035	465.204	465.209	397144	133299	2.979
gi|291290905	GYYAQLSK	54.801	54.683	465.207	465.212	407136	133689	3.045
gi|291290905	GYYAQLSK	54.801	55.035	465.207	465.209	407136	133299	3.054
gi|291290905	GYYAQLSK	55.578	55.423	465.209	465.213	437307	142051	3.079
gi|291290905	GYYAQLSK	55.578	54.683	465.209	465.212	437307	133689	3.271
gi|291290905	GYYAQLSK	55.578	55.035	465.209	465.209	437307	133299	3.281
gi|32450739	EGLAILAELGLER	140.479	140.228	692.369	692.358	3263	3517.3	0.928
gi|32450751	GTAPLAGTDGETTTQGLDGLAER	87.513	87.413	744.334	744.325	7324.16	8293.01	0.883
gi|32450751	GTAPLAGTDGETTTQGLDGLAER	87.348	87.413	744.33	744.325	7339.65	8293.01	0.885
gi|32450751	INVENIEENRR	59.331	59.048	462.547	462.551	13074.5	11813.4	1.107
gi|32450751	DLLFTSDPSINK	93.215	93.243	675.318	675.316	7351.61	12045.7	0.61
gi|32450751	DLLFTSDPSINK	93.403	93.243	675.316	675.316	7373.34	12045.7	0.612
gi|32450751	DLGIVVGIK	93.014	93.114	457.258	457.264	9498.27	14644.9	0.649
gi|32450751	DLGIVVGIK	93.014	92.855	457.258	457.266	9498.27	14104.9	0.673
gi|32450751	VSFSYGR	59.625	59.695	408.182	408.179	20918.9	30589.7	0.684
[truncated: 7,480 more rows]
